# Supplementary material for: Salt-tolerant and thermostable mechanisms of an endoglucanase from marine Aspergillus niger
Source: Bioresour Bioprocess. 2022 Apr 21;9(1):44. doi: 10.1186/s40643-022-00533-3 (PMC10991132; doi:10.1186/s40643-022-00533-3)
Supplement: Supplementary file 1 — Additional file 1: AnEGL. [file 40643_2022_533_MOESM1_ESM.pdb]

REMARK   Accelrys Discovery Studio PDB file
REMARK   Created:  Sun Jun 16 19:15:59 �й���׼ʱ�� 2019
SSBOND   1 CYS      4    CYS     32                                     
ATOM      1  N   GLN     1      76.709  61.476 -14.312  1.00 27.63           N1+
ATOM      2  CA  GLN     1      78.134  61.446 -13.930  1.00 27.90           C  
ATOM      3  CB  GLN     1      78.966  62.333 -14.876  1.00 31.75           C  
ATOM      4  CG  GLN     1      78.859  61.960 -16.358  1.00 35.43           C  
ATOM      5  CD  GLN     1      77.914  62.937 -17.050  1.00 37.36           C  
ATOM      6  OE1 GLN     1      78.369  63.777 -17.824  1.00 36.94           O  
ATOM      7  NE2 GLN     1      76.586  62.844 -16.776  1.00 41.76           N  
ATOM      8  C   GLN     1      78.288  61.987 -12.547  1.00 27.12           C  
ATOM      9  O   GLN     1      77.758  63.050 -12.226  1.00 26.32           O  
ATOM     10  N   THR     2      79.003  61.246 -11.680  1.00 24.15           N  
ATOM     11  CA  THR     2      79.228  61.719 -10.347  1.00 23.87           C  
ATOM     12  CB  THR     2      78.848  60.734  -9.284  1.00 25.65           C  
ATOM     13  OG1 THR     2      77.477  60.387  -9.401  1.00 27.16           O  
ATOM     14  CG2 THR     2      79.106  61.380  -7.915  1.00 25.75           C  
ATOM     15  C   THR     2      80.700  61.947 -10.232  1.00 22.71           C  
ATOM     16  O   THR     2      81.491  61.043 -10.498  1.00 23.23           O  
ATOM     17  N   MET     3      81.106  63.174  -9.842  1.00 18.13           N  
ATOM     18  CA  MET     3      82.513  63.462  -9.769  1.00 18.39           C  
ATOM     19  CB  MET     3      82.933  64.527 -10.792  1.00 19.46           C  
ATOM     20  CG  MET     3      82.709  64.067 -12.235  1.00 21.83           C  
ATOM     21  SD  MET     3      82.944  65.362 -13.487  1.00 25.77           S  
ATOM     22  CE  MET     3      81.358  66.177 -13.142  1.00 25.89           C  
ATOM     23  C   MET     3      82.844  63.984  -8.402  1.00 19.06           C  
ATOM     24  O   MET     3      82.514  65.116  -8.050  1.00 17.45           O  
ATOM     25  N   CYS     4      83.385  63.095  -7.549  1.00 18.14           N  
ATOM     26  CA  CYS     4      83.833  63.392  -6.217  1.00 19.67           C  
ATOM     27  CB  CYS     4      83.508  62.250  -5.244  1.00 18.96           C  
ATOM     28  SG  CYS     4      81.722  61.856  -5.211  1.00 20.91           S  
ATOM     29  C   CYS     4      85.289  63.798  -6.097  1.00 20.37           C  
ATOM     30  O   CYS     4      85.668  64.413  -5.102  1.00 20.75           O  
ATOM     31  N   SER     5      86.164  63.424  -7.062  1.00 20.45           N  
ATOM     32  CA  SER     5      87.583  63.658  -6.906  1.00 20.85           C  
ATOM     33  CB  SER     5      88.484  62.819  -7.837  1.00 22.19           C  
ATOM     34  OG  SER     5      88.271  63.159  -9.197  1.00 23.86           O  
ATOM     35  C   SER     5      87.904  65.117  -7.068  1.00 20.62           C  
ATOM     36  O   SER     5      87.020  65.946  -7.272  1.00 19.89           O  
ATOM     37  N   GLN     6      89.203  65.471  -6.934  1.00 19.66           N  
ATOM     38  CA  GLN     6      89.629  66.844  -6.919  1.00 20.55           C  
ATOM     39  CB  GLN     6      91.124  66.987  -6.585  1.00 21.53           C  
ATOM     40  CG  GLN     6      91.548  68.426  -6.287  1.00 22.13           C  
ATOM     41  CD  GLN     6      93.002  68.406  -5.838  1.00 25.82           C  
ATOM     42  OE1 GLN     6      93.496  69.370  -5.256  1.00 25.22           O  
ATOM     43  NE2 GLN     6      93.707  67.277  -6.115  1.00 24.12           N  
ATOM     44  C   GLN     6      89.361  67.548  -8.220  1.00 18.98           C  
ATOM     45  O   GLN     6      88.838  68.663  -8.212  1.00 18.73           O  
ATOM     46  N   TYR     7      89.710  66.938  -9.374  1.00 15.99           N  
ATOM     47  CA  TYR     7      89.469  67.605 -10.627  1.00 15.81           C  
ATOM     48  CB  TYR     7      90.759  68.028 -11.352  1.00 17.30           C  
ATOM     49  CG  TYR     7      91.525  68.965 -10.480  1.00 18.42           C  
ATOM     50  CD1 TYR     7      91.143  70.278 -10.340  1.00 20.29           C  
ATOM     51  CD2 TYR     7      92.646  68.527  -9.812  1.00 21.04           C  
ATOM     52  CE1 TYR     7      91.864  71.134  -9.540  1.00 21.63           C  
ATOM     53  CE2 TYR     7      93.370  69.377  -9.010  1.00 20.59           C  
ATOM     54  CZ  TYR     7      92.978  70.686  -8.871  1.00 21.87           C  
ATOM     55  OH  TYR     7      93.718  71.565  -8.051  1.00 24.26           O  
ATOM     56  C   TYR     7      88.780  66.635 -11.539  1.00 15.69           C  
ATOM     57  O   TYR     7      89.279  65.533 -11.765  1.00 15.17           O  
ATOM     58  N   ASP     8      87.616  67.029 -12.099  1.00 14.60           N  
ATOM     59  CA  ASP     8      86.890  66.140 -12.966  1.00 15.90           C  
ATOM     60  CB  ASP     8      85.842  65.302 -12.219  1.00 18.30           C  
ATOM     61  CG  ASP     8      86.549  64.435 -11.189  1.00 24.19           C  
ATOM     62  OD1 ASP     8      87.225  63.448 -11.587  1.00 27.63           O  
ATOM     63  OD2 ASP     8      86.410  64.757  -9.980  1.00 27.34           O  
ATOM     64  C   ASP     8      86.104  66.985 -13.919  1.00 17.97           C  
ATOM     65  O   ASP     8      85.684  68.088 -13.572  1.00 16.29           O  
ATOM     66  N   SER     9      85.886  66.493 -15.157  1.00 17.05           N  
ATOM     67  CA  SER     9      85.102  67.256 -16.083  1.00 17.84           C  
ATOM     68  CB  SER     9      85.962  68.044 -17.083  1.00 19.71           C  
ATOM     69  OG  SER     9      86.834  68.924 -16.390  1.00 28.84           O  
ATOM     70  C   SER     9      84.279  66.304 -16.891  1.00 18.81           C  
ATOM     71  O   SER     9      84.703  65.187 -17.179  1.00 19.04           O  
ATOM     72  N   ALA    10      83.054  66.728 -17.259  1.00 15.77           N  
ATOM     73  CA  ALA    10      82.206  65.961 -18.123  1.00 16.35           C  
ATOM     74  CB  ALA    10      80.937  65.430 -17.434  1.00 17.24           C  
ATOM     75  C   ALA    10      81.783  66.940 -19.164  1.00 17.62           C  
ATOM     76  O   ALA    10      81.502  68.094 -18.842  1.00 15.48           O  
ATOM     77  N   SER    11      81.736  66.539 -20.449  1.00 17.10           N  
ATOM     78  CA  SER    11      81.388  67.577 -21.371  1.00 18.52           C  
ATOM     79  CB  SER    11      82.611  68.366 -21.872  1.00 21.48           C  
ATOM     80  OG  SER    11      83.492  67.504 -22.580  1.00 30.02           O  
ATOM     81  C   SER    11      80.682  67.048 -22.575  1.00 19.44           C  
ATOM     82  O   SER    11      80.873  65.909 -22.996  1.00 18.02           O  
ATOM     83  N   SER    12      79.789  67.899 -23.117  1.00 20.61           N  
ATOM     84  CA  SER    12      79.128  67.720 -24.375  1.00 20.96           C  
ATOM     85  CB  SER    12      77.607  67.508 -24.285  1.00 22.09           C  
ATOM     86  OG  SER    12      77.315  66.243 -23.715  1.00 28.12           O  
ATOM     87  C   SER    12      79.322  69.056 -24.991  1.00 21.06           C  
ATOM     88  O   SER    12      78.673  70.015 -24.579  1.00 20.95           O  
ATOM     89  N   PRO    13      80.147  69.153 -25.991  1.00 20.98           N  
ATOM     90  CA  PRO    13      80.495  70.450 -26.490  1.00 21.81           C  
ATOM     91  CD  PRO    13      81.189  68.172 -26.244  1.00 21.88           C  
ATOM     92  CB  PRO    13      81.589  70.209 -27.527  1.00 23.19           C  
ATOM     93  CG  PRO    13      82.288  68.935 -27.008  1.00 23.44           C  
ATOM     94  C   PRO    13      79.302  71.184 -26.973  1.00 21.32           C  
ATOM     95  O   PRO    13      78.393  70.548 -27.501  1.00 21.31           O  
ATOM     96  N   PRO    14      79.260  72.479 -26.805  1.00 20.92           N  
ATOM     97  CA  PRO    14      80.283  73.257 -26.139  1.00 18.35           C  
ATOM     98  CD  PRO    14      78.496  73.282 -27.744  1.00 20.23           C  
ATOM     99  CB  PRO    14      80.169  74.673 -26.709  1.00 19.64           C  
ATOM    100  CG  PRO    14      78.763  74.732 -27.323  1.00 18.00           C  
ATOM    101  C   PRO    14      80.275  73.262 -24.628  1.00 17.49           C  
ATOM    102  O   PRO    14      81.147  73.912 -24.052  1.00 18.50           O  
ATOM    103  N   TYR    15      79.314  72.596 -23.960  1.00 16.47           N  
ATOM    104  CA  TYR    15      79.147  72.714 -22.531  1.00 14.73           C  
ATOM    105  CB  TYR    15      77.672  72.672 -22.097  1.00 14.92           C  
ATOM    106  CG  TYR    15      77.019  73.900 -22.637  1.00 16.07           C  
ATOM    107  CD1 TYR    15      76.516  73.929 -23.918  1.00 16.76           C  
ATOM    108  CD2 TYR    15      76.911  75.028 -21.856  1.00 16.48           C  
ATOM    109  CE1 TYR    15      75.913  75.064 -24.410  1.00 16.10           C  
ATOM    110  CE2 TYR    15      76.309  76.165 -22.341  1.00 16.65           C  
ATOM    111  CZ  TYR    15      75.810  76.184 -23.621  1.00 17.21           C  
ATOM    112  OH  TYR    15      75.191  77.348 -24.125  1.00 15.66           O  
ATOM    113  C   TYR    15      79.899  71.676 -21.740  1.00 15.52           C  
ATOM    114  O   TYR    15      80.157  70.569 -22.211  1.00 16.11           O  
ATOM    115  N   SER    16      80.327  72.056 -20.509  1.00 12.95           N  
ATOM    116  CA  SER    16      81.013  71.156 -19.619  1.00 12.97           C  
ATOM    117  CB  SER    16      82.545  71.300 -19.672  1.00 14.57           C  
ATOM    118  OG  SER    16      82.927  72.600 -19.245  1.00 19.19           O  
ATOM    119  C   SER    16      80.589  71.437 -18.201  1.00 13.49           C  
ATOM    120  O   SER    16      80.137  72.533 -17.875  1.00 11.28           O  
ATOM    121  N   VAL    17      80.705  70.413 -17.324  1.00 12.43           N  
ATOM    122  CA  VAL    17      80.416  70.537 -15.921  1.00 12.03           C  
ATOM    123  CB  VAL    17      79.336  69.599 -15.468  1.00 11.78           C  
ATOM    124  CG1 VAL    17      79.166  69.723 -13.945  1.00 13.60           C  
ATOM    125  CG2 VAL    17      78.064  69.923 -16.268  1.00 13.02           C  
ATOM    126  C   VAL    17      81.693  70.143 -15.245  1.00 14.45           C  
ATOM    127  O   VAL    17      82.252  69.089 -15.546  1.00 14.47           O  
ATOM    128  N   ASN    18      82.186  70.976 -14.304  1.00 13.77           N  
ATOM    129  CA  ASN    18      83.490  70.709 -13.772  1.00 15.29           C  
ATOM    130  CB  ASN    18      84.509  71.791 -14.176  1.00 15.69           C  
ATOM    131  CG  ASN    18      84.515  71.907 -15.694  1.00 20.10           C  
ATOM    132  OD1 ASN    18      84.207  72.966 -16.236  1.00 21.24           O  
ATOM    133  ND2 ASN    18      84.861  70.800 -16.403  1.00 15.66           N  
ATOM    134  C   ASN    18      83.490  70.673 -12.273  1.00 16.09           C  
ATOM    135  O   ASN    18      82.897  71.517 -11.602  1.00 15.39           O  
ATOM    136  N   GLN    19      84.208  69.670 -11.726  1.00 15.20           N  
ATOM    137  CA  GLN    19      84.443  69.522 -10.317  1.00 15.32           C  
ATOM    138  CB  GLN    19      84.584  68.042  -9.906  1.00 17.27           C  
ATOM    139  CG  GLN    19      85.214  67.793  -8.530  1.00 16.16           C  
ATOM    140  CD  GLN    19      84.171  67.918  -7.431  1.00 19.63           C  
ATOM    141  OE1 GLN    19      84.289  67.297  -6.375  1.00 20.09           O  
ATOM    142  NE2 GLN    19      83.126  68.749  -7.673  1.00 14.97           N  
ATOM    143  C   GLN    19      85.774  70.171 -10.106  1.00 16.33           C  
ATOM    144  O   GLN    19      86.747  69.777 -10.747  1.00 13.42           O  
ATOM    145  N   ASN    20      85.850  71.205  -9.235  1.00 14.43           N  
ATOM    146  CA  ASN    20      87.106  71.886  -9.051  1.00 17.05           C  
ATOM    147  CB  ASN    20      87.133  73.222  -9.812  1.00 18.38           C  
ATOM    148  CG  ASN    20      88.472  73.908  -9.601  1.00 23.05           C  
ATOM    149  OD1 ASN    20      89.494  73.275  -9.346  1.00 26.54           O  
ATOM    150  ND2 ASN    20      88.456  75.265  -9.701  1.00 25.22           N  
ATOM    151  C   ASN    20      87.337  72.197  -7.588  1.00 17.63           C  
ATOM    152  O   ASN    20      86.941  73.245  -7.081  1.00 16.69           O  
ATOM    153  N   LEU    21      88.005  71.261  -6.897  1.00 16.38           N  
ATOM    154  CA  LEU    21      88.454  71.173  -5.529  1.00 19.74           C  
ATOM    155  CB  LEU    21      88.503  69.738  -4.979  1.00 19.94           C  
ATOM    156  CG  LEU    21      87.104  69.233  -4.580  1.00 23.84           C  
ATOM    157  CD1 LEU    21      86.114  69.353  -5.742  1.00 20.53           C  
ATOM    158  CD2 LEU    21      87.150  67.817  -3.988  1.00 21.23           C  
ATOM    159  C   LEU    21      89.763  71.854  -5.254  1.00 20.61           C  
ATOM    160  O   LEU    21      90.429  71.463  -4.299  1.00 21.35           O  
ATOM    161  N   TRP    22      90.249  72.780  -6.102  1.00 21.77           N  
ATOM    162  CA  TRP    22      91.608  73.269  -6.001  1.00 25.70           C  
ATOM    163  CB  TRP    22      91.886  74.463  -6.937  1.00 28.15           C  
ATOM    164  CG  TRP    22      91.120  75.735  -6.648  1.00 33.47           C  
ATOM    165  CD2 TRP    22      91.626  76.800  -5.828  1.00 35.88           C  
ATOM    166  CD1 TRP    22      89.901  76.146  -7.103  1.00 34.70           C  
ATOM    167  NE1 TRP    22      89.620  77.404  -6.622  1.00 36.90           N  
ATOM    168  CE2 TRP    22      90.673  77.817  -5.833  1.00 37.41           C  
ATOM    169  CE3 TRP    22      92.793  76.922  -5.128  1.00 37.94           C  
ATOM    170  CZ2 TRP    22      90.873  78.977  -5.141  1.00 39.11           C  
ATOM    171  CZ3 TRP    22      92.990  78.090  -4.425  1.00 39.33           C  
ATOM    172  CH2 TRP    22      92.048  79.098  -4.432  1.00 39.43           C  
ATOM    173  C   TRP    22      92.008  73.675  -4.598  1.00 25.97           C  
ATOM    174  O   TRP    22      93.142  73.424  -4.194  1.00 25.06           O  
ATOM    175  N   GLY    23      91.113  74.329  -3.842  1.00 26.21           N  
ATOM    176  CA  GLY    23      91.254  74.819  -2.489  1.00 27.86           C  
ATOM    177  C   GLY    23      91.283  73.732  -1.438  1.00 28.82           C  
ATOM    178  O   GLY    23      91.459  74.028  -0.258  1.00 29.31           O  
ATOM    179  N   GLU    24      91.032  72.464  -1.813  1.00 30.64           N  
ATOM    180  CA  GLU    24      90.762  71.359  -0.920  1.00 34.25           C  
ATOM    181  CB  GLU    24      90.766  70.010  -1.662  1.00 35.78           C  
ATOM    182  CG  GLU    24      90.282  68.835  -0.808  1.00 40.39           C  
ATOM    183  CD  GLU    24      90.408  67.566  -1.642  1.00 41.89           C  
ATOM    184  OE1 GLU    24      91.317  67.490  -2.411  1.00 41.43           O  
ATOM    185  OE2 GLU    24      89.491  66.590  -1.457  1.00 46.06           O  
ATOM    186  C   GLU    24      91.734  71.215   0.229  1.00 36.66           C  
ATOM    187  O   GLU    24      91.309  70.922   1.346  1.00 37.63           O  
ATOM    188  N   TYR    25      93.046  71.416   0.022  1.00 37.87           N  
ATOM    189  CA  TYR    25      94.026  71.204   1.060  1.00 40.50           C  
ATOM    190  CB  TYR    25      95.475  71.305   0.561  1.00 45.79           C  
ATOM    191  CG  TYR    25      95.662  70.118  -0.320  1.00 52.35           C  
ATOM    192  CD1 TYR    25      95.793  68.864   0.230  1.00 54.97           C  
ATOM    193  CD2 TYR    25      95.713  70.255  -1.687  1.00 55.34           C  
ATOM    194  CE1 TYR    25      95.959  67.760  -0.570  1.00 57.81           C  
ATOM    195  CE2 TYR    25      95.880  69.154  -2.493  1.00 57.73           C  
ATOM    196  CZ  TYR    25      96.004  67.903  -1.936  1.00 58.61           C  
ATOM    197  OH  TYR    25      96.175  66.769  -2.758  1.00 60.17           O  
ATOM    198  C   TYR    25      93.830  72.133   2.226  1.00 39.01           C  
ATOM    199  O   TYR    25      94.209  71.807   3.350  1.00 38.79           O  
ATOM    200  N   GLN    26      93.271  73.328   1.971  1.00 37.43           N  
ATOM    201  CA  GLN    26      93.068  74.379   2.930  1.00 36.09           C  
ATOM    202  CB  GLN    26      92.504  75.658   2.285  1.00 37.66           C  
ATOM    203  CG  GLN    26      93.482  76.294   1.291  1.00 41.71           C  
ATOM    204  CD  GLN    26      92.825  77.518   0.662  1.00 44.66           C  
ATOM    205  OE1 GLN    26      91.763  77.426   0.051  1.00 47.14           O  
ATOM    206  NE2 GLN    26      93.476  78.703   0.817  1.00 45.86           N  
ATOM    207  C   GLN    26      92.144  73.954   4.042  1.00 34.55           C  
ATOM    208  O   GLN    26      92.162  74.562   5.111  1.00 35.10           O  
ATOM    209  N   GLY    27      91.252  72.964   3.832  1.00 32.24           N  
ATOM    210  CA  GLY    27      90.370  72.625   4.919  1.00 29.45           C  
ATOM    211  C   GLY    27      90.050  71.161   4.893  1.00 28.23           C  
ATOM    212  O   GLY    27      90.780  70.359   4.314  1.00 28.10           O  
ATOM    213  N   THR    28      88.946  70.780   5.580  1.00 26.05           N  
ATOM    214  CA  THR    28      88.525  69.407   5.636  1.00 24.77           C  
ATOM    215  CB  THR    28      88.579  68.831   7.021  1.00 25.89           C  
ATOM    216  OG1 THR    28      89.900  68.920   7.536  1.00 26.43           O  
ATOM    217  CG2 THR    28      88.134  67.361   6.967  1.00 26.04           C  
ATOM    218  C   THR    28      87.090  69.350   5.203  1.00 23.67           C  
ATOM    219  O   THR    28      86.302  70.232   5.538  1.00 20.76           O  
ATOM    220  N   GLY    29      86.709  68.300   4.441  1.00 23.50           N  
ATOM    221  CA  GLY    29      85.343  68.191   4.012  1.00 23.15           C  
ATOM    222  C   GLY    29      85.282  67.346   2.773  1.00 22.75           C  
ATOM    223  O   GLY    29      86.250  66.675   2.415  1.00 21.27           O  
ATOM    224  N   SER    30      84.111  67.345   2.096  1.00 20.96           N  
ATOM    225  CA  SER    30      83.965  66.577   0.890  1.00 20.21           C  
ATOM    226  CB  SER    30      83.450  65.153   1.138  1.00 20.54           C  
ATOM    227  OG  SER    30      83.327  64.458  -0.093  1.00 25.80           O  
ATOM    228  C   SER    30      82.968  67.266   0.008  1.00 18.70           C  
ATOM    229  O   SER    30      82.150  68.056   0.479  1.00 18.58           O  
ATOM    230  N   GLN    31      83.032  67.004  -1.317  1.00 17.35           N  
ATOM    231  CA  GLN    31      82.083  67.613  -2.204  1.00 15.52           C  
ATOM    232  CB  GLN    31      82.434  69.067  -2.558  1.00 13.34           C  
ATOM    233  CG  GLN    31      81.419  69.738  -3.485  1.00 12.27           C  
ATOM    234  CD  GLN    31      81.889  71.163  -3.740  1.00 16.75           C  
ATOM    235  OE1 GLN    31      82.964  71.559  -3.293  1.00 16.03           O  
ATOM    236  NE2 GLN    31      81.066  71.956  -4.476  1.00 16.36           N  
ATOM    237  C   GLN    31      82.054  66.827  -3.474  1.00 15.34           C  
ATOM    238  O   GLN    31      83.081  66.326  -3.930  1.00 14.76           O  
ATOM    239  N   CYS    32      80.858  66.696  -4.082  1.00 14.75           N  
ATOM    240  CA  CYS    32      80.776  65.952  -5.299  1.00 15.47           C  
ATOM    241  CB  CYS    32      80.248  64.527  -5.047  1.00 16.96           C  
ATOM    242  SG  CYS    32      80.779  63.316  -6.288  1.00 20.78           S  
ATOM    243  C   CYS    32      79.835  66.712  -6.193  1.00 16.41           C  
ATOM    244  O   CYS    32      78.965  67.443  -5.716  1.00 16.27           O  
ATOM    245  N   VAL    33      80.018  66.594  -7.524  1.00 15.61           N  
ATOM    246  CA  VAL    33      79.163  67.269  -8.461  1.00 14.70           C  
ATOM    247  CB  VAL    33      79.897  68.075  -9.494  1.00 15.39           C  
ATOM    248  CG1 VAL    33      78.895  68.513 -10.573  1.00 16.97           C  
ATOM    249  CG2 VAL    33      80.551  69.277  -8.799  1.00 16.19           C  
ATOM    250  C   VAL    33      78.395  66.212  -9.185  1.00 16.09           C  
ATOM    251  O   VAL    33      78.940  65.166  -9.531  1.00 16.06           O  
ATOM    252  N   TYR    34      77.091  66.463  -9.422  1.00 15.08           N  
ATOM    253  CA  TYR    34      76.264  65.492 -10.078  1.00 16.93           C  
ATOM    254  CB  TYR    34      75.032  65.097  -9.245  1.00 19.02           C  
ATOM    255  CG  TYR    34      75.502  64.489  -7.967  1.00 22.92           C  
ATOM    256  CD1 TYR    34      75.799  63.148  -7.896  1.00 25.10           C  
ATOM    257  CD2 TYR    34      75.646  65.266  -6.839  1.00 24.30           C  
ATOM    258  CE1 TYR    34      76.231  62.591  -6.715  1.00 27.77           C  
ATOM    259  CE2 TYR    34      76.077  64.716  -5.655  1.00 28.03           C  
ATOM    260  CZ  TYR    34      76.369  63.375  -5.593  1.00 28.09           C  
ATOM    261  OH  TYR    34      76.812  62.807  -4.380  1.00 30.58           O  
ATOM    262  C   TYR    34      75.736  66.115 -11.333  1.00 17.06           C  
ATOM    263  O   TYR    34      75.189  67.217 -11.304  1.00 16.41           O  
ATOM    264  N   VAL    35      75.885  65.419 -12.479  1.00 16.34           N  
ATOM    265  CA  VAL    35      75.396  65.972 -13.709  1.00 16.56           C  
ATOM    266  CB  VAL    35      76.202  65.554 -14.906  1.00 17.72           C  
ATOM    267  CG1 VAL    35      75.562  66.150 -16.169  1.00 18.97           C  
ATOM    268  CG2 VAL    35      77.663  65.986 -14.693  1.00 17.94           C  
ATOM    269  C   VAL    35      74.000  65.468 -13.905  1.00 17.70           C  
ATOM    270  O   VAL    35      73.775  64.263 -14.017  1.00 17.45           O  
ATOM    271  N   ASP    36      73.015  66.389 -13.850  1.00 16.75           N  
ATOM    272  CA  ASP    36      71.639  66.046 -14.070  1.00 19.19           C  
ATOM    273  CB  ASP    36      70.685  67.107 -13.506  1.00 20.88           C  
ATOM    274  CG  ASP    36      70.829  67.044 -11.993  1.00 20.23           C  
ATOM    275  OD1 ASP    36      70.845  65.907 -11.447  1.00 22.89           O  
ATOM    276  OD2 ASP    36      70.923  68.130 -11.364  1.00 19.88           O  
ATOM    277  C   ASP    36      71.355  65.871 -15.532  1.00 21.23           C  
ATOM    278  O   ASP    36      70.775  64.869 -15.947  1.00 22.26           O  
ATOM    279  N   LYS    37      71.771  66.854 -16.359  1.00 20.73           N  
ATOM    280  CA  LYS    37      71.509  66.774 -17.768  1.00 22.51           C  
ATOM    281  CB  LYS    37      70.089  67.255 -18.133  1.00 26.22           C  
ATOM    282  CG  LYS    37      69.727  67.191 -19.621  1.00 31.67           C  
ATOM    283  CD  LYS    37      70.463  68.204 -20.500  1.00 37.56           C  
ATOM    284  CE  LYS    37      69.784  69.574 -20.539  1.00 41.60           C  
ATOM    285  NZ  LYS    37      69.551  70.067 -19.161  1.00 44.35           N1+
ATOM    286  C   LYS    37      72.516  67.639 -18.462  1.00 21.99           C  
ATOM    287  O   LYS    37      72.644  68.825 -18.165  1.00 23.62           O  
ATOM    288  N   LEU    38      73.273  67.044 -19.409  1.00 18.89           N  
ATOM    289  CA  LEU    38      74.282  67.773 -20.120  1.00 20.09           C  
ATOM    290  CB  LEU    38      75.703  67.340 -19.721  1.00 18.47           C  
ATOM    291  CG  LEU    38      76.832  68.087 -20.450  1.00 21.55           C  
ATOM    292  CD1 LEU    38      76.798  69.590 -20.142  1.00 19.05           C  
ATOM    293  CD2 LEU    38      78.199  67.453 -20.136  1.00 21.09           C  
ATOM    294  C   LEU    38      74.107  67.492 -21.578  1.00 20.91           C  
ATOM    295  O   LEU    38      74.057  66.335 -21.990  1.00 19.12           O  
ATOM    296  N   SER    39      74.020  68.562 -22.395  1.00 20.42           N  
ATOM    297  CA  SER    39      73.807  68.424 -23.807  1.00 21.41           C  
ATOM    298  CB  SER    39      72.310  68.409 -24.173  1.00 21.75           C  
ATOM    299  OG  SER    39      72.134  68.279 -25.575  1.00 24.16           O  
ATOM    300  C   SER    39      74.407  69.636 -24.454  1.00 22.27           C  
ATOM    301  O   SER    39      74.912  70.530 -23.780  1.00 20.52           O  
ATOM    302  N   SER    40      74.377  69.688 -25.797  1.00 23.59           N  
ATOM    303  CA  SER    40      74.919  70.799 -26.520  1.00 24.70           C  
ATOM    304  CB  SER    40      74.915  70.561 -28.036  1.00 28.19           C  
ATOM    305  OG  SER    40      75.710  69.425 -28.342  1.00 31.67           O  
ATOM    306  C   SER    40      74.074  72.005 -26.246  1.00 24.57           C  
ATOM    307  O   SER    40      74.502  73.134 -26.478  1.00 27.03           O  
ATOM    308  N   SER    41      72.824  71.781 -25.800  1.00 23.08           N  
ATOM    309  CA  SER    41      71.871  72.824 -25.528  1.00 23.47           C  
ATOM    310  CB  SER    41      70.420  72.313 -25.545  1.00 26.19           C  
ATOM    311  OG  SER    41      70.216  71.390 -24.487  1.00 32.54           O  
ATOM    312  C   SER    41      72.079  73.521 -24.211  1.00 21.61           C  
ATOM    313  O   SER    41      71.678  74.675 -24.071  1.00 19.34           O  
ATOM    314  N   GLY    42      72.669  72.860 -23.191  1.00 19.71           N  
ATOM    315  CA  GLY    42      72.790  73.543 -21.926  1.00 16.91           C  
ATOM    316  C   GLY    42      73.178  72.551 -20.870  1.00 17.83           C  
ATOM    317  O   GLY    42      73.291  71.355 -21.138  1.00 17.19           O  
ATOM    318  N   ALA    43      73.386  73.032 -19.622  1.00 17.06           N  
ATOM    319  CA  ALA    43      73.806  72.132 -18.583  1.00 17.14           C  
ATOM    320  CB  ALA    43      75.264  72.354 -18.144  1.00 17.67           C  
ATOM    321  C   ALA    43      72.950  72.288 -17.361  1.00 17.37           C  
ATOM    322  O   ALA    43      72.527  73.387 -17.003  1.00 18.02           O  
ATOM    323  N   SER    44      72.662  71.148 -16.695  1.00 16.48           N  
ATOM    324  CA  SER    44      71.933  71.151 -15.459  1.00 15.85           C  
ATOM    325  CB  SER    44      70.514  70.566 -15.550  1.00 19.07           C  
ATOM    326  OG  SER    44      70.579  69.165 -15.767  1.00 25.39           O  
ATOM    327  C   SER    44      72.708  70.264 -14.537  1.00 15.51           C  
ATOM    328  O   SER    44      73.062  69.142 -14.897  1.00 12.47           O  
ATOM    329  N   TRP    45      72.998  70.749 -13.314  1.00 13.59           N  
ATOM    330  CA  TRP    45      73.790  69.967 -12.410  1.00 13.43           C  
ATOM    331  CB  TRP    45      75.289  70.044 -12.752  1.00 13.47           C  
ATOM    332  CG  TRP    45      75.809  71.458 -12.887  1.00 13.15           C  
ATOM    333  CD2 TRP    45      76.481  72.191 -11.849  1.00 13.15           C  
ATOM    334  CD1 TRP    45      75.770  72.280 -13.977  1.00 14.29           C  
ATOM    335  NE1 TRP    45      76.364  73.483 -13.681  1.00 13.55           N  
ATOM    336  CE2 TRP    45      76.809  73.441 -12.376  1.00 13.83           C  
ATOM    337  CE3 TRP    45      76.801  71.850 -10.566  1.00 15.01           C  
ATOM    338  CZ2 TRP    45      77.462  74.375 -11.623  1.00 14.89           C  
ATOM    339  CZ3 TRP    45      77.459  72.796  -9.809  1.00 15.78           C  
ATOM    340  CH2 TRP    45      77.782  74.033 -10.327  1.00 14.62           C  
ATOM    341  C   TRP    45      73.590  70.474 -11.015  1.00 14.04           C  
ATOM    342  O   TRP    45      72.969  71.513 -10.798  1.00 14.00           O  
ATOM    343  N   HIS    46      74.086  69.712 -10.016  1.00 14.45           N  
ATOM    344  CA  HIS    46      73.998  70.159  -8.656  1.00 13.50           C  
ATOM    345  ND1 HIS    46      71.766  67.570  -8.860  1.00 17.72           N  
ATOM    346  CG  HIS    46      72.449  68.265  -7.885  1.00 16.30           C  
ATOM    347  CB  HIS    46      72.704  69.742  -7.925  1.00 15.73           C  
ATOM    348  NE2 HIS    46      72.338  66.088  -7.305  1.00 18.14           N1+
ATOM    349  CD2 HIS    46      72.791  67.345  -6.944  1.00 16.72           C  
ATOM    350  CE1 HIS    46      71.729  66.274  -8.462  1.00 18.01           C  
ATOM    351  C   HIS    46      75.184  69.629  -7.911  1.00 14.65           C  
ATOM    352  O   HIS    46      75.853  68.702  -8.366  1.00 14.62           O  
ATOM    353  N   THR    47      75.511  70.252  -6.759  1.00 14.57           N  
ATOM    354  CA  THR    47      76.635  69.807  -5.985  1.00 14.52           C  
ATOM    355  CB  THR    47      77.859  70.653  -6.193  1.00 13.85           C  
ATOM    356  OG1 THR    47      78.959  70.126  -5.466  1.00 15.96           O  
ATOM    357  CG2 THR    47      77.548  72.088  -5.734  1.00 15.93           C  
ATOM    358  C   THR    47      76.279  69.871  -4.527  1.00 15.84           C  
ATOM    359  O   THR    47      75.571  70.774  -4.085  1.00 15.27           O  
ATOM    360  N   LYS    48      76.761  68.885  -3.740  1.00 15.81           N  
ATOM    361  CA  LYS    48      76.542  68.891  -2.320  1.00 17.46           C  
ATOM    362  CB  LYS    48      75.889  67.614  -1.759  1.00 21.50           C  
ATOM    363  CG  LYS    48      74.387  67.501  -2.025  1.00 30.05           C  
ATOM    364  CD  LYS    48      73.792  66.171  -1.552  1.00 36.78           C  
ATOM    365  CE  LYS    48      72.262  66.129  -1.558  1.00  0.00           C  
ATOM    366  NZ  LYS    48      71.789  64.878  -0.921  1.00  0.00           N1+
ATOM    367  C   LYS    48      77.890  69.010  -1.681  1.00 15.81           C  
ATOM    368  O   LYS    48      78.843  68.359  -2.109  1.00 14.27           O  
ATOM    369  N   TRP    49      78.014  69.855  -0.637  1.00 15.19           N  
ATOM    370  CA  TRP    49      79.321  70.048  -0.072  1.00 14.95           C  
ATOM    371  CB  TRP    49      80.070  71.206  -0.751  1.00 13.94           C  
ATOM    372  CG  TRP    49      79.257  72.479  -0.804  1.00 15.30           C  
ATOM    373  CD2 TRP    49      79.211  73.472   0.234  1.00 13.73           C  
ATOM    374  CD1 TRP    49      78.432  72.923  -1.796  1.00 16.74           C  
ATOM    375  NE1 TRP    49      77.872  74.126  -1.442  1.00 17.38           N  
ATOM    376  CE2 TRP    49      78.343  74.477  -0.195  1.00 14.51           C  
ATOM    377  CE3 TRP    49      79.838  73.540   1.444  1.00 15.06           C  
ATOM    378  CZ2 TRP    49      78.089  75.568   0.585  1.00 15.31           C  
ATOM    379  CZ3 TRP    49      79.582  74.644   2.226  1.00 14.42           C  
ATOM    380  CH2 TRP    49      78.724  75.638   1.805  1.00 14.29           C  
ATOM    381  C   TRP    49      79.262  70.367   1.391  1.00 15.73           C  
ATOM    382  O   TRP    49      78.263  70.871   1.904  1.00 15.65           O  
ATOM    383  N   THR    50      80.365  70.034   2.098  1.00 15.13           N  
ATOM    384  CA  THR    50      80.558  70.355   3.485  1.00 16.68           C  
ATOM    385  CB  THR    50      80.309  69.188   4.393  1.00 18.59           C  
ATOM    386  OG1 THR    50      78.984  68.710   4.215  1.00 23.04           O  
ATOM    387  CG2 THR    50      80.514  69.633   5.850  1.00 21.04           C  
ATOM    388  C   THR    50      82.012  70.706   3.618  1.00 17.63           C  
ATOM    389  O   THR    50      82.871  69.924   3.213  1.00 17.26           O  
ATOM    390  N   TRP    51      82.336  71.889   4.187  1.00 17.40           N  
ATOM    391  CA  TRP    51      83.722  72.255   4.315  1.00 18.81           C  
ATOM    392  CB  TRP    51      84.195  73.240   3.231  1.00 19.16           C  
ATOM    393  CG  TRP    51      84.168  72.690   1.825  1.00 20.55           C  
ATOM    394  CD2 TRP    51      85.179  71.841   1.258  1.00 21.76           C  
ATOM    395  CD1 TRP    51      83.229  72.875   0.852  1.00 19.08           C  
ATOM    396  NE1 TRP    51      83.595  72.202  -0.288  1.00 19.74           N  
ATOM    397  CE2 TRP    51      84.792  71.560  -0.053  1.00 21.52           C  
ATOM    398  CE3 TRP    51      86.335  71.336   1.784  1.00 22.96           C  
ATOM    399  CZ2 TRP    51      85.558  70.768  -0.861  1.00 21.80           C  
ATOM    400  CZ3 TRP    51      87.103  70.537   0.965  1.00 24.36           C  
ATOM    401  CH2 TRP    51      86.722  70.259  -0.332  1.00 24.21           C  
ATOM    402  C   TRP    51      83.921  72.943   5.631  1.00 21.19           C  
ATOM    403  O   TRP    51      83.053  73.681   6.095  1.00 19.51           O  
ATOM    404  N   SER    52      85.092  72.717   6.267  1.00 22.75           N  
ATOM    405  CA  SER    52      85.394  73.354   7.520  1.00 25.50           C  
ATOM    406  CB  SER    52      85.182  72.444   8.742  1.00 27.69           C  
ATOM    407  OG  SER    52      83.810  72.095   8.852  1.00 34.69           O  
ATOM    408  C   SER    52      86.842  73.745   7.504  1.00 26.93           C  
ATOM    409  O   SER    52      87.653  73.140   6.805  1.00 25.74           O  
ATOM    410  N   GLY    53      87.191  74.804   8.266  1.00 27.57           N  
ATOM    411  CA  GLY    53      88.557  75.232   8.390  1.00 30.23           C  
ATOM    412  C   GLY    53      88.885  76.181   7.282  1.00 32.23           C  
ATOM    413  O   GLY    53      88.148  76.298   6.305  1.00 31.28           O  
ATOM    414  N   GLY    54      90.020  76.898   7.426  1.00 33.99           N  
ATOM    415  CA  GLY    54      90.486  77.785   6.399  1.00 35.80           C  
ATOM    416  C   GLY    54      89.453  78.833   6.149  1.00 37.20           C  
ATOM    417  O   GLY    54      89.076  79.080   5.006  1.00 37.43           O  
ATOM    418  N   GLU    55      88.967  79.482   7.220  1.00 37.90           N  
ATOM    419  CA  GLU    55      87.967  80.499   7.078  1.00 39.67           C  
ATOM    420  CB  GLU    55      87.625  81.163   8.423  1.00 43.28           C  
ATOM    421  CG  GLU    55      86.674  82.355   8.312  1.00 49.77           C  
ATOM    422  CD  GLU    55      85.282  81.833   8.001  1.00 53.69           C  
ATOM    423  OE1 GLU    55      85.175  81.027   7.128  1.00 55.74           O  
ATOM    424  OE2 GLU    55      84.246  82.305   8.730  1.00 56.18           O  
ATOM    425  C   GLU    55      88.487  81.564   6.163  1.00 37.95           C  
ATOM    426  O   GLU    55      89.643  81.972   6.256  1.00 38.02           O  
ATOM    427  N   GLY    56      87.629  82.023   5.226  1.00 35.85           N  
ATOM    428  CA  GLY    56      87.979  83.102   4.345  1.00 34.69           C  
ATOM    429  C   GLY    56      88.664  82.600   3.105  1.00 33.34           C  
ATOM    430  O   GLY    56      88.975  83.393   2.216  1.00 34.53           O  
ATOM    431  N   THR    57      88.914  81.278   2.991  1.00 31.15           N  
ATOM    432  CA  THR    57      89.596  80.791   1.818  1.00 29.67           C  
ATOM    433  CB  THR    57      90.832  80.000   2.131  1.00 29.32           C  
ATOM    434  OG1 THR    57      90.496  78.823   2.851  1.00 31.86           O  
ATOM    435  CG2 THR    57      91.775  80.878   2.972  1.00 30.94           C  
ATOM    436  C   THR    57      88.673  79.885   1.060  1.00 27.48           C  
ATOM    437  O   THR    57      87.952  79.081   1.646  1.00 26.85           O  
ATOM    438  N   VAL    58      88.687  79.992  -0.285  1.00 26.13           N  
ATOM    439  CA  VAL    58      87.799  79.217  -1.106  1.00 23.72           C  
ATOM    440  CB  VAL    58      87.582  79.830  -2.458  1.00 26.72           C  
ATOM    441  CG1 VAL    58      88.951  79.984  -3.142  1.00 29.61           C  
ATOM    442  CG2 VAL    58      86.583  78.961  -3.242  1.00 25.04           C  
ATOM    443  C   VAL    58      88.343  77.834  -1.299  1.00 21.80           C  
ATOM    444  O   VAL    58      89.496  77.646  -1.686  1.00 22.60           O  
ATOM    445  N   LYS    59      87.514  76.828  -0.947  1.00 18.09           N  
ATOM    446  CA  LYS    59      87.796  75.425  -1.093  1.00 17.28           C  
ATOM    447  CB  LYS    59      86.893  74.568  -0.194  1.00 18.05           C  
ATOM    448  CG  LYS    59      86.973  74.984   1.276  1.00 18.27           C  
ATOM    449  CD  LYS    59      88.400  75.006   1.823  1.00 18.45           C  
ATOM    450  CE  LYS    59      88.487  75.424   3.292  1.00 16.91           C  
ATOM    451  NZ  LYS    59      87.912  76.776   3.475  1.00 14.58           N1+
ATOM    452  C   LYS    59      87.602  74.959  -2.509  1.00 17.64           C  
ATOM    453  O   LYS    59      88.376  74.151  -3.022  1.00 17.85           O  
ATOM    454  N   SER    60      86.533  75.433  -3.184  1.00 15.94           N  
ATOM    455  CA  SER    60      86.295  74.910  -4.501  1.00 15.28           C  
ATOM    456  CB  SER    60      85.585  73.545  -4.504  1.00 14.67           C  
ATOM    457  OG  SER    60      84.276  73.678  -3.970  1.00 14.45           O  
ATOM    458  C   SER    60      85.426  75.839  -5.280  1.00 15.36           C  
ATOM    459  O   SER    60      84.822  76.764  -4.738  1.00 14.81           O  
ATOM    460  N   TYR    61      85.427  75.650  -6.613  1.00 13.67           N  
ATOM    461  CA  TYR    61      84.573  76.390  -7.490  1.00 15.07           C  
ATOM    462  CB  TYR    61      85.381  77.498  -8.199  1.00 16.29           C  
ATOM    463  CG  TYR    61      84.578  78.220  -9.227  1.00 18.01           C  
ATOM    464  CD1 TYR    61      83.510  79.011  -8.872  1.00 17.75           C  
ATOM    465  CD2 TYR    61      84.933  78.137 -10.554  1.00 19.22           C  
ATOM    466  CE1 TYR    61      82.789  79.680  -9.834  1.00 19.33           C  
ATOM    467  CE2 TYR    61      84.217  78.804 -11.520  1.00 19.51           C  
ATOM    468  CZ  TYR    61      83.139  79.576 -11.159  1.00 20.73           C  
ATOM    469  OH  TYR    61      82.399  80.264 -12.145  1.00 20.51           O  
ATOM    470  C   TYR    61      84.032  75.418  -8.497  1.00 15.11           C  
ATOM    471  O   TYR    61      84.498  75.386  -9.635  1.00 16.48           O  
ATOM    472  N   SER    62      83.014  74.612  -8.119  1.00 15.39           N  
ATOM    473  CA  SER    62      82.455  73.691  -9.070  1.00 16.91           C  
ATOM    474  CB  SER    62      81.485  72.663  -8.459  1.00 22.92           C  
ATOM    475  OG  SER    62      80.332  73.321  -7.955  1.00 31.92           O  
ATOM    476  C   SER    62      81.679  74.543 -10.016  1.00 16.62           C  
ATOM    477  O   SER    62      81.074  75.529  -9.598  1.00 14.84           O  
ATOM    478  N   ASN    63      81.678  74.202 -11.320  1.00 13.97           N  
ATOM    479  CA  ASN    63      81.008  75.093 -12.219  1.00 13.18           C  
ATOM    480  CB  ASN    63      81.866  76.311 -12.592  1.00 14.62           C  
ATOM    481  CG  ASN    63      83.109  75.800 -13.316  1.00 17.68           C  
ATOM    482  OD1 ASN    63      83.185  75.837 -14.543  1.00 14.71           O  
ATOM    483  ND2 ASN    63      84.111  75.312 -12.536  1.00 15.46           N  
ATOM    484  C   ASN    63      80.694  74.403 -13.505  1.00 13.15           C  
ATOM    485  O   ASN    63      81.022  73.237 -13.709  1.00 13.52           O  
ATOM    486  N   SER    64      79.996  75.132 -14.398  1.00 12.04           N  
ATOM    487  CA  SER    64      79.719  74.672 -15.725  1.00 11.53           C  
ATOM    488  CB  SER    64      78.218  74.600 -16.063  1.00 12.99           C  
ATOM    489  OG  SER    64      77.618  75.881 -15.933  1.00 14.53           O  
ATOM    490  C   SER    64      80.351  75.704 -16.603  1.00 13.75           C  
ATOM    491  O   SER    64      80.374  76.884 -16.255  1.00 14.18           O  
ATOM    492  N   GLY    65      80.909  75.297 -17.758  1.00 14.26           N  
ATOM    493  CA  GLY    65      81.564  76.275 -18.577  1.00 13.44           C  
ATOM    494  C   GLY    65      81.195  76.048 -20.007  1.00 15.53           C  
ATOM    495  O   GLY    65      80.525  75.074 -20.348  1.00 13.16           O  
ATOM    496  N   LEU    66      81.607  76.987 -20.886  1.00 15.71           N  
ATOM    497  CA  LEU    66      81.330  76.834 -22.286  1.00 17.32           C  
ATOM    498  CB  LEU    66      80.193  77.736 -22.809  1.00 20.16           C  
ATOM    499  CG  LEU    66      80.388  79.255 -22.611  1.00  0.00           C  
ATOM    500  CD1 LEU    66      81.508  79.843 -23.479  1.00  0.00           C  
ATOM    501  CD2 LEU    66      79.072  79.989 -22.856  1.00  0.00           C  
ATOM    502  C   LEU    66      82.575  77.141 -23.058  1.00 18.68           C  
ATOM    503  O   LEU    66      83.365  77.999 -22.666  1.00 17.37           O  
ATOM    504  N   THR    67      82.787  76.419 -24.177  1.00 18.32           N  
ATOM    505  CA  THR    67      83.926  76.667 -25.014  1.00 22.00           C  
ATOM    506  CB  THR    67      84.460  75.431 -25.685  1.00 24.55           C  
ATOM    507  OG1 THR    67      85.678  75.728 -26.351  1.00 31.47           O  
ATOM    508  CG2 THR    67      83.419  74.904 -26.689  1.00 26.49           C  
ATOM    509  C   THR    67      83.495  77.614 -26.088  1.00 22.36           C  
ATOM    510  O   THR    67      82.332  77.625 -26.486  1.00 20.52           O  
ATOM    511  N   PHE    68      84.431  78.449 -26.580  1.00 21.56           N  
ATOM    512  CA  PHE    68      84.096  79.411 -27.592  1.00 23.05           C  
ATOM    513  CB  PHE    68      83.367  80.635 -27.012  1.00 22.61           C  
ATOM    514  CG  PHE    68      84.230  81.190 -25.928  1.00 21.57           C  
ATOM    515  CD1 PHE    68      85.216  82.110 -26.201  1.00 22.04           C  
ATOM    516  CD2 PHE    68      84.058  80.773 -24.628  1.00 23.27           C  
ATOM    517  CE1 PHE    68      86.001  82.611 -25.187  1.00 20.97           C  
ATOM    518  CE2 PHE    68      84.839  81.269 -23.610  1.00 22.51           C  
ATOM    519  CZ  PHE    68      85.819  82.192 -23.890  1.00 22.22           C  
ATOM    520  C   PHE    68      85.362  79.881 -28.235  1.00 24.35           C  
ATOM    521  O   PHE    68      86.460  79.619 -27.745  1.00 23.64           O  
ATOM    522  N   ASP    69      85.237  80.593 -29.372  1.00 26.68           N  
ATOM    523  CA  ASP    69      86.421  81.055 -30.030  1.00 29.05           C  
ATOM    524  CB  ASP    69      86.220  81.376 -31.518  1.00 32.80           C  
ATOM    525  CG  ASP    69      87.597  81.379 -32.161  1.00 36.68           C  
ATOM    526  OD1 ASP    69      88.506  82.067 -31.624  1.00  0.00           O  
ATOM    527  OD2 ASP    69      87.758  80.685 -33.199  1.00 40.49           O  
ATOM    528  C   ASP    69      86.857  82.299 -29.325  1.00 27.84           C  
ATOM    529  O   ASP    69      86.123  83.284 -29.249  1.00 28.02           O  
ATOM    530  N   LYS    70      88.085  82.273 -28.776  1.00 27.72           N  
ATOM    531  CA  LYS    70      88.574  83.380 -28.011  1.00 29.42           C  
ATOM    532  CB  LYS    70      89.866  83.063 -27.235  1.00 29.49           C  
ATOM    533  CG  LYS    70      89.640  82.094 -26.072  1.00 30.00           C  
ATOM    534  CD  LYS    70      90.923  81.542 -25.448  1.00 30.97           C  
ATOM    535  CE  LYS    70      90.673  80.709 -24.188  1.00 31.27           C  
ATOM    536  NZ  LYS    70      91.955  80.198 -23.655  1.00 32.55           N1+
ATOM    537  C   LYS    70      88.836  84.533 -28.923  1.00 29.67           C  
ATOM    538  O   LYS    70      89.364  84.371 -30.021  1.00 29.60           O  
ATOM    539  N   LYS    71      88.435  85.744 -28.485  1.00 28.97           N  
ATOM    540  CA  LYS    71      88.675  86.908 -29.287  1.00 29.74           C  
ATOM    541  CB  LYS    71      87.616  87.131 -30.381  1.00 31.40           C  
ATOM    542  CG  LYS    71      86.173  87.084 -29.880  1.00 35.06           C  
ATOM    543  CD  LYS    71      85.162  87.555 -30.925  1.00 38.37           C  
ATOM    544  CE  LYS    71      83.710  87.284 -30.533  1.00 41.04           C  
ATOM    545  NZ  LYS    71      83.470  85.824 -30.478  1.00 44.65           N1+
ATOM    546  C   LYS    71      88.752  88.120 -28.411  1.00 28.81           C  
ATOM    547  O   LYS    71      88.529  88.057 -27.203  1.00 27.51           O  
ATOM    548  N   LEU    72      89.095  89.273 -29.020  1.00 26.96           N  
ATOM    549  CA  LEU    72      89.253  90.495 -28.281  1.00 26.14           C  
ATOM    550  CB  LEU    72      89.795  91.667 -29.118  1.00 28.67           C  
ATOM    551  CG  LEU    72      91.238  91.484 -29.617  1.00 29.61           C  
ATOM    552  CD1 LEU    72      91.353  90.298 -30.587  1.00 29.37           C  
ATOM    553  CD2 LEU    72      91.781  92.795 -30.207  1.00 30.73           C  
ATOM    554  C   LEU    72      87.910  90.906 -27.775  1.00 24.56           C  
ATOM    555  O   LEU    72      86.895  90.720 -28.440  1.00 24.52           O  
ATOM    556  N   VAL    73      87.888  91.496 -26.565  1.00 23.46           N  
ATOM    557  CA  VAL    73      86.673  91.917 -25.932  1.00 22.86           C  
ATOM    558  CB  VAL    73      86.900  92.545 -24.588  1.00 22.22           C  
ATOM    559  CG1 VAL    73      85.565  93.113 -24.080  1.00 21.42           C  
ATOM    560  CG2 VAL    73      87.514  91.489 -23.654  1.00 20.40           C  
ATOM    561  C   VAL    73      86.012  92.939 -26.797  1.00 23.50           C  
ATOM    562  O   VAL    73      84.791  92.952 -26.932  1.00 22.91           O  
ATOM    563  N   SER    74      86.805  93.828 -27.416  1.00 24.23           N  
ATOM    564  CA  SER    74      86.240  94.860 -28.236  1.00 25.30           C  
ATOM    565  CB  SER    74      87.310  95.789 -28.835  1.00 25.93           C  
ATOM    566  OG  SER    74      88.190  95.041 -29.662  1.00 28.28           O  
ATOM    567  C   SER    74      85.494  94.224 -29.371  1.00 26.63           C  
ATOM    568  O   SER    74      84.545  94.803 -29.896  1.00 26.47           O  
ATOM    569  N   ASP    75      85.942  93.028 -29.796  1.00 26.10           N  
ATOM    570  CA  ASP    75      85.372  92.269 -30.876  1.00 27.41           C  
ATOM    571  CB  ASP    75      86.292  91.131 -31.349  1.00 29.06           C  
ATOM    572  CG  ASP    75      87.481  91.768 -32.053  1.00 31.02           C  
ATOM    573  OD1 ASP    75      87.416  92.996 -32.326  1.00 32.13           O  
ATOM    574  OD2 ASP    75      88.470  91.036 -32.324  1.00 32.23           O  
ATOM    575  C   ASP    75      84.053  91.645 -30.506  1.00 28.65           C  
ATOM    576  O   ASP    75      83.234  91.385 -31.383  1.00 29.33           O  
ATOM    577  N   VAL    76      83.809  91.350 -29.214  1.00 27.86           N  
ATOM    578  CA  VAL    76      82.636  90.593 -28.861  1.00 26.26           C  
ATOM    579  CB  VAL    76      82.618  90.175 -27.420  1.00 25.89           C  
ATOM    580  CG1 VAL    76      81.322  89.394 -27.150  1.00 25.49           C  
ATOM    581  CG2 VAL    76      83.899  89.378 -27.124  1.00 26.10           C  
ATOM    582  C   VAL    76      81.367  91.350 -29.125  1.00 26.39           C  
ATOM    583  O   VAL    76      81.209  92.503 -28.725  1.00 27.13           O  
ATOM    584  N   SER    77      80.435  90.693 -29.856  1.00 25.08           N  
ATOM    585  CA  SER    77      79.138  91.229 -30.164  1.00 27.35           C  
ATOM    586  CB  SER    77      78.426  90.466 -31.295  1.00 29.39           C  
ATOM    587  OG  SER    77      79.133  90.636 -32.514  1.00 37.00           O  
ATOM    588  C   SER    77      78.249  91.171 -28.957  1.00 25.98           C  
ATOM    589  O   SER    77      77.671  92.180 -28.556  1.00 26.99           O  
ATOM    590  N   SER    78      78.101  89.970 -28.349  1.00 24.39           N  
ATOM    591  CA  SER    78      77.246  89.852 -27.201  1.00 20.95           C  
ATOM    592  CB  SER    78      75.749  89.910 -27.550  1.00 22.53           C  
ATOM    593  OG  SER    78      75.413  88.844 -28.426  1.00 24.98           O  
ATOM    594  C   SER    78      77.500  88.532 -26.542  1.00 19.27           C  
ATOM    595  O   SER    78      77.971  87.591 -27.180  1.00 19.75           O  
ATOM    596  N   ILE    79      77.236  88.450 -25.219  1.00 17.62           N  
ATOM    597  CA  ILE    79      77.366  87.197 -24.531  1.00 16.40           C  
ATOM    598  CB  ILE    79      78.447  87.228 -23.491  1.00 15.86           C  
ATOM    599  CG2 ILE    79      78.423  85.899 -22.720  1.00 13.88           C  
ATOM    600  CG1 ILE    79      79.803  87.528 -24.154  1.00 14.48           C  
ATOM    601  CD1 ILE    79      80.918  87.845 -23.157  1.00 17.02           C  
ATOM    602  C   ILE    79      76.059  86.940 -23.836  1.00 16.43           C  
ATOM    603  O   ILE    79      75.874  87.330 -22.684  1.00 16.85           O  
ATOM    604  N   PRO    80      75.143  86.286 -24.500  1.00 15.85           N  
ATOM    605  CA  PRO    80      73.875  86.018 -23.873  1.00 15.62           C  
ATOM    606  CD  PRO    80      75.000  86.507 -25.930  1.00 17.23           C  
ATOM    607  CB  PRO    80      72.891  85.743 -25.008  1.00 16.54           C  
ATOM    608  CG  PRO    80      73.488  86.505 -26.203  1.00 15.75           C  
ATOM    609  C   PRO    80      73.985  84.891 -22.895  1.00 15.91           C  
ATOM    610  O   PRO    80      74.732  83.950 -23.160  1.00 17.48           O  
ATOM    611  N   THR    81      73.254  84.955 -21.765  1.00 13.99           N  
ATOM    612  CA  THR    81      73.313  83.879 -20.817  1.00 13.73           C  
ATOM    613  CB  THR    81      74.406  84.049 -19.798  1.00 13.96           C  
ATOM    614  OG1 THR    81      74.463  82.920 -18.940  1.00 15.67           O  
ATOM    615  CG2 THR    81      74.136  85.325 -18.985  1.00 14.86           C  
ATOM    616  C   THR    81      72.009  83.829 -20.077  1.00 14.28           C  
ATOM    617  O   THR    81      71.291  84.825 -20.003  1.00 14.37           O  
ATOM    618  N   SER    82      71.665  82.644 -19.525  1.00 13.40           N  
ATOM    619  CA  SER    82      70.458  82.487 -18.757  1.00 14.56           C  
ATOM    620  CB  SER    82      69.279  81.900 -19.555  1.00 14.84           C  
ATOM    621  OG  SER    82      68.932  82.735 -20.647  1.00 14.97           O  
ATOM    622  C   SER    82      70.744  81.462 -17.703  1.00 14.84           C  
ATOM    623  O   SER    82      71.554  80.560 -17.914  1.00 14.86           O  
ATOM    624  N   VAL    83      70.096  81.571 -16.524  1.00 13.86           N  
ATOM    625  CA  VAL    83      70.329  80.557 -15.535  1.00 14.93           C  
ATOM    626  CB  VAL    83      71.633  80.713 -14.805  1.00 15.88           C  
ATOM    627  CG1 VAL    83      71.586  82.007 -13.977  1.00 13.24           C  
ATOM    628  CG2 VAL    83      71.886  79.449 -13.964  1.00 16.06           C  
ATOM    629  C   VAL    83      69.244  80.582 -14.503  1.00 16.02           C  
ATOM    630  O   VAL    83      68.596  81.601 -14.263  1.00 17.03           O  
ATOM    631  N   LYS    84      69.024  79.410 -13.877  1.00 16.47           N  
ATOM    632  CA  LYS    84      68.090  79.252 -12.801  1.00 17.84           C  
ATOM    633  CB  LYS    84      66.842  78.449 -13.198  1.00 22.88           C  
ATOM    634  CG  LYS    84      65.965  79.146 -14.238  1.00 33.43           C  
ATOM    635  CD  LYS    84      64.975  78.205 -14.923  1.00 38.78           C  
ATOM    636  CE  LYS    84      64.065  78.911 -15.927  1.00  0.00           C  
ATOM    637  NZ  LYS    84      63.210  77.916 -16.610  1.00  0.00           N1+
ATOM    638  C   LYS    84      68.822  78.416 -11.798  1.00 15.67           C  
ATOM    639  O   LYS    84      69.329  77.349 -12.139  1.00 14.05           O  
ATOM    640  N   TRP    85      68.906  78.871 -10.533  1.00 13.54           N  
ATOM    641  CA  TRP    85      69.636  78.094  -9.572  1.00 14.18           C  
ATOM    642  CB  TRP    85      71.087  78.575  -9.407  1.00 11.72           C  
ATOM    643  CG  TRP    85      71.175  80.031  -9.023  1.00 13.87           C  
ATOM    644  CD2 TRP    85      71.192  80.519  -7.672  1.00 13.76           C  
ATOM    645  CD1 TRP    85      71.244  81.129  -9.830  1.00 12.12           C  
ATOM    646  NE1 TRP    85      71.292  82.270  -9.068  1.00 13.22           N  
ATOM    647  CE2 TRP    85      71.264  81.909  -7.737  1.00 14.50           C  
ATOM    648  CE3 TRP    85      71.151  79.862  -6.475  1.00 15.12           C  
ATOM    649  CZ2 TRP    85      71.292  82.669  -6.602  1.00 12.40           C  
ATOM    650  CZ3 TRP    85      71.185  80.632  -5.333  1.00 14.47           C  
ATOM    651  CH2 TRP    85      71.253  82.009  -5.395  1.00 14.99           C  
ATOM    652  C   TRP    85      68.969  78.219  -8.240  1.00 16.09           C  
ATOM    653  O   TRP    85      68.118  79.083  -8.036  1.00 14.89           O  
ATOM    654  N   SER    86      69.333  77.319  -7.301  1.00 15.85           N  
ATOM    655  CA  SER    86      68.778  77.369  -5.979  1.00 19.06           C  
ATOM    656  CB  SER    86      67.554  76.458  -5.792  1.00 23.82           C  
ATOM    657  OG  SER    86      66.484  76.916  -6.604  1.00  0.00           O  
ATOM    658  C   SER    86      69.827  76.909  -5.015  1.00 17.99           C  
ATOM    659  O   SER    86      70.668  76.072  -5.341  1.00 16.41           O  
ATOM    660  N   GLN    87      69.796  77.471  -3.789  1.00 16.75           N  
ATOM    661  CA  GLN    87      70.731  77.124  -2.756  1.00 17.69           C  
ATOM    662  CB  GLN    87      71.496  78.348  -2.212  1.00 17.09           C  
ATOM    663  CG  GLN    87      72.361  78.066  -0.981  1.00 16.82           C  
ATOM    664  CD  GLN    87      73.541  77.200  -1.389  1.00 16.71           C  
ATOM    665  OE1 GLN    87      73.990  77.228  -2.534  1.00 16.53           O  
ATOM    666  NE2 GLN    87      74.060  76.400  -0.419  1.00 14.00           N  
ATOM    667  C   GLN    87      69.949  76.553  -1.619  1.00 19.01           C  
ATOM    668  O   GLN    87      69.002  77.170  -1.134  1.00 19.87           O  
ATOM    669  N   ASP    88      70.320  75.337  -1.170  1.00 18.22           N  
ATOM    670  CA  ASP    88      69.632  74.759  -0.055  1.00 17.51           C  
ATOM    671  CB  ASP    88      69.236  73.289  -0.260  1.00 19.14           C  
ATOM    672  CG  ASP    88      68.216  72.924   0.810  1.00 21.89           C  
ATOM    673  OD1 ASP    88      67.777  73.843   1.552  1.00 22.01           O  
ATOM    674  OD2 ASP    88      67.854  71.720   0.888  1.00 22.97           O  
ATOM    675  C   ASP    88      70.580  74.817   1.100  1.00 17.69           C  
ATOM    676  O   ASP    88      71.622  74.162   1.083  1.00 17.51           O  
ATOM    677  N   ASP    89      70.220  75.627   2.120  1.00 16.43           N  
ATOM    678  CA  ASP    89      70.979  75.853   3.322  1.00 15.91           C  
ATOM    679  CB  ASP    89      71.926  74.711   3.739  1.00 17.45           C  
ATOM    680  CG  ASP    89      72.436  75.009   5.143  1.00 19.29           C  
ATOM    681  OD1 ASP    89      72.112  76.109   5.665  1.00 19.59           O  
ATOM    682  OD2 ASP    89      73.155  74.144   5.711  1.00  0.00           O  
ATOM    683  C   ASP    89      71.800  77.086   3.117  1.00 17.16           C  
ATOM    684  O   ASP    89      72.868  77.044   2.511  1.00 18.10           O  
ATOM    685  N   THR    90      71.260  78.230   3.577  1.00 16.27           N  
ATOM    686  CA  THR    90      71.859  79.534   3.505  1.00 16.40           C  
ATOM    687  CB  THR    90      70.869  80.652   3.634  1.00 17.78           C  
ATOM    688  OG1 THR    90      70.234  80.604   4.903  1.00 17.64           O  
ATOM    689  CG2 THR    90      69.833  80.518   2.504  1.00 16.32           C  
ATOM    690  C   THR    90      72.904  79.745   4.554  1.00 16.30           C  
ATOM    691  O   THR    90      73.721  80.654   4.421  1.00 15.50           O  
ATOM    692  N   ASN    91      72.870  78.991   5.672  1.00 15.96           N  
ATOM    693  CA  ASN    91      73.830  79.279   6.702  1.00 17.43           C  
ATOM    694  CB  ASN    91      73.472  78.677   8.070  1.00 16.99           C  
ATOM    695  CG  ASN    91      72.319  79.490   8.636  1.00 20.24           C  
ATOM    696  OD1 ASN    91      72.519  80.379   9.463  1.00 24.54           O  
ATOM    697  ND2 ASN    91      71.078  79.193   8.166  1.00 18.81           N  
ATOM    698  C   ASN    91      75.157  78.732   6.301  1.00 17.63           C  
ATOM    699  O   ASN    91      75.610  77.713   6.820  1.00 19.33           O  
ATOM    700  N   VAL    92      75.834  79.440   5.377  1.00 17.27           N  
ATOM    701  CA  VAL    92      77.119  79.015   4.918  1.00 17.34           C  
ATOM    702  CB  VAL    92      77.046  78.037   3.780  1.00 16.98           C  
ATOM    703  CG1 VAL    92      76.292  76.788   4.267  1.00 18.45           C  
ATOM    704  CG2 VAL    92      76.398  78.726   2.567  1.00 18.81           C  
ATOM    705  C   VAL    92      77.830  80.226   4.403  1.00 16.82           C  
ATOM    706  O   VAL    92      77.236  81.294   4.252  1.00 15.69           O  
ATOM    707  N   GLN    93      79.150  80.099   4.164  1.00 15.72           N  
ATOM    708  CA  GLN    93      79.887  81.176   3.575  1.00 15.75           C  
ATOM    709  CB  GLN    93      81.233  81.465   4.266  1.00 18.45           C  
ATOM    710  CG  GLN    93      81.085  82.115   5.643  1.00 22.00           C  
ATOM    711  CD  GLN    93      80.587  81.064   6.624  1.00  0.00           C  
ATOM    712  OE1 GLN    93      80.603  79.869   6.335  1.00  0.00           O  
ATOM    713  NE2 GLN    93      80.141  81.520   7.826  1.00  0.00           N  
ATOM    714  C   GLN    93      80.170  80.747   2.172  1.00 16.12           C  
ATOM    715  O   GLN    93      80.911  79.791   1.945  1.00 14.63           O  
ATOM    716  N   ALA    94      79.561  81.439   1.187  1.00 14.39           N  
ATOM    717  CA  ALA    94      79.763  81.059  -0.181  1.00 15.01           C  
ATOM    718  CB  ALA    94      79.138  79.699  -0.539  1.00 14.66           C  
ATOM    719  C   ALA    94      79.113  82.083  -1.058  1.00 15.85           C  
ATOM    720  O   ALA    94      78.376  82.946  -0.582  1.00 16.87           O  
ATOM    721  N   ASP    95      79.415  82.028  -2.374  1.00 15.91           N  
ATOM    722  CA  ASP    95      78.815  82.939  -3.309  1.00 15.23           C  
ATOM    723  CB  ASP    95      79.722  84.123  -3.707  1.00 16.71           C  
ATOM    724  CG  ASP    95      80.979  83.592  -4.385  1.00 20.39           C  
ATOM    725  OD1 ASP    95      80.932  83.355  -5.621  1.00 19.47           O  
ATOM    726  OD2 ASP    95      82.010  83.434  -3.677  1.00 21.15           O  
ATOM    727  C   ASP    95      78.467  82.183  -4.558  1.00 14.87           C  
ATOM    728  O   ASP    95      78.987  81.098  -4.808  1.00 14.47           O  
ATOM    729  N   VAL    96      77.526  82.732  -5.354  1.00 13.18           N  
ATOM    730  CA  VAL    96      77.150  82.149  -6.611  1.00 13.75           C  
ATOM    731  CB  VAL    96      75.668  81.925  -6.730  1.00 12.69           C  
ATOM    732  CG1 VAL    96      75.357  81.365  -8.128  1.00 14.58           C  
ATOM    733  CG2 VAL    96      75.215  81.014  -5.574  1.00 11.94           C  
ATOM    734  C   VAL    96      77.545  83.163  -7.641  1.00 14.15           C  
ATOM    735  O   VAL    96      77.111  84.313  -7.564  1.00 14.70           O  
ATOM    736  N   SER    97      78.386  82.786  -8.632  1.00 13.25           N  
ATOM    737  CA  SER    97      78.775  83.832  -9.536  1.00 13.93           C  
ATOM    738  CB  SER    97      79.884  84.734  -8.974  1.00 16.29           C  
ATOM    739  OG  SER    97      79.433  85.402  -7.807  1.00  0.00           O  
ATOM    740  C   SER    97      79.299  83.316 -10.839  1.00 14.09           C  
ATOM    741  O   SER    97      79.677  82.155 -10.986  1.00 11.75           O  
ATOM    742  N   TYR    98      79.307  84.232 -11.833  1.00 13.14           N  
ATOM    743  CA  TYR    98      79.881  84.030 -13.130  1.00 12.53           C  
ATOM    744  CB  TYR    98      79.308  84.923 -14.250  1.00 12.00           C  
ATOM    745  CG  TYR    98      77.951  84.474 -14.674  1.00 13.06           C  
ATOM    746  CD1 TYR    98      76.830  84.759 -13.928  1.00 12.84           C  
ATOM    747  CD2 TYR    98      77.807  83.782 -15.855  1.00 12.99           C  
ATOM    748  CE1 TYR    98      75.589  84.343 -14.352  1.00 14.14           C  
ATOM    749  CE2 TYR    98      76.570  83.364 -16.283  1.00 12.75           C  
ATOM    750  CZ  TYR    98      75.457  83.646 -15.529  1.00 13.06           C  
ATOM    751  OH  TYR    98      74.184  83.221 -15.963  1.00 16.04           O  
ATOM    752  C   TYR    98      81.300  84.464 -12.983  1.00 13.13           C  
ATOM    753  O   TYR    98      81.587  85.409 -12.248  1.00 12.74           O  
ATOM    754  N   ASP    99      82.230  83.746 -13.636  1.00 13.06           N  
ATOM    755  CA  ASP    99      83.619  84.082 -13.536  1.00 15.66           C  
ATOM    756  CB  ASP    99      84.396  82.998 -12.768  1.00 19.69           C  
ATOM    757  CG  ASP    99      85.801  83.483 -12.452  1.00 26.70           C  
ATOM    758  OD1 ASP    99      86.064  84.706 -12.601  1.00 27.47           O  
ATOM    759  OD2 ASP    99      86.632  82.629 -12.043  1.00 29.66           O  
ATOM    760  C   ASP    99      84.172  84.129 -14.933  1.00 16.66           C  
ATOM    761  O   ASP    99      84.131  83.128 -15.646  1.00 16.51           O  
ATOM    762  N   LEU   100      84.682  85.301 -15.377  1.00 15.59           N  
ATOM    763  CA  LEU   100      85.260  85.379 -16.694  1.00 16.01           C  
ATOM    764  CB  LEU   100      84.503  86.304 -17.666  1.00 15.99           C  
ATOM    765  CG  LEU   100      83.084  85.818 -18.024  1.00 17.07           C  
ATOM    766  CD1 LEU   100      82.147  85.865 -16.807  1.00 16.72           C  
ATOM    767  CD2 LEU   100      82.516  86.579 -19.232  1.00 17.22           C  
ATOM    768  C   LEU   100      86.661  85.905 -16.574  1.00 16.51           C  
ATOM    769  O   LEU   100      86.951  86.726 -15.705  1.00 16.24           O  
ATOM    770  N   PHE   101      87.578  85.430 -17.446  1.00 16.75           N  
ATOM    771  CA  PHE   101      88.938  85.902 -17.393  1.00 17.66           C  
ATOM    772  CB  PHE   101      89.998  84.832 -17.058  1.00 19.56           C  
ATOM    773  CG  PHE   101      89.874  84.347 -15.651  1.00 23.25           C  
ATOM    774  CD1 PHE   101      90.459  85.035 -14.609  1.00 24.42           C  
ATOM    775  CD2 PHE   101      89.173  83.197 -15.371  1.00 25.24           C  
ATOM    776  CE1 PHE   101      90.347  84.581 -13.314  1.00 25.69           C  
ATOM    777  CE2 PHE   101      89.059  82.738 -14.080  1.00 26.52           C  
ATOM    778  CZ  PHE   101      89.645  83.430 -13.047  1.00 26.13           C  
ATOM    779  C   PHE   101      89.330  86.430 -18.743  1.00 16.91           C  
ATOM    780  O   PHE   101      88.852  85.958 -19.774  1.00 16.78           O  
ATOM    781  N   THR   102      90.218  87.451 -18.757  1.00 16.63           N  
ATOM    782  CA  THR   102      90.725  88.002 -19.987  1.00 17.25           C  
ATOM    783  CB  THR   102      90.207  89.377 -20.303  1.00 17.59           C  
ATOM    784  OG1 THR   102      90.647  90.316 -19.331  1.00 18.36           O  
ATOM    785  CG2 THR   102      88.672  89.322 -20.333  1.00 18.94           C  
ATOM    786  C   THR   102      92.211  88.131 -19.837  1.00 18.18           C  
ATOM    787  O   THR   102      92.724  88.229 -18.724  1.00 17.47           O  
ATOM    788  N   ALA   103      92.952  88.112 -20.966  1.00 20.03           N  
ATOM    789  CA  ALA   103      94.381  88.243 -20.892  1.00 21.60           C  
ATOM    790  CB  ALA   103      95.113  86.905 -20.689  1.00 21.52           C  
ATOM    791  C   ALA   103      94.880  88.832 -22.178  1.00 22.31           C  
ATOM    792  O   ALA   103      94.254  88.712 -23.229  1.00 22.63           O  
ATOM    793  N   ALA   104      96.048  89.498 -22.106  1.00 23.83           N  
ATOM    794  CA  ALA   104      96.683  90.118 -23.235  1.00 26.08           C  
ATOM    795  CB  ALA   104      97.959  90.883 -22.847  1.00 24.72           C  
ATOM    796  C   ALA   104      97.072  89.047 -24.207  1.00 28.05           C  
ATOM    797  O   ALA   104      97.085  89.268 -25.419  1.00 29.72           O  
ATOM    798  N   ASN   105      97.450  87.862 -23.690  1.00 31.08           N  
ATOM    799  CA  ASN   105      97.872  86.795 -24.550  1.00 34.34           C  
ATOM    800  CB  ASN   105      99.098  86.038 -24.014  1.00 37.11           C  
ATOM    801  CG  ASN   105      99.552  85.061 -25.085  1.00 41.42           C  
ATOM    802  OD1 ASN   105      99.265  85.226 -26.268  1.00 45.24           O  
ATOM    803  ND2 ASN   105     100.276  83.994 -24.657  1.00 43.64           N  
ATOM    804  C   ASN   105      96.756  85.801 -24.656  1.00 34.90           C  
ATOM    805  O   ASN   105      96.237  85.318 -23.654  1.00 34.78           O  
ATOM    806  N   ALA   106      96.384  85.459 -25.903  1.00 35.80           N  
ATOM    807  CA  ALA   106      95.328  84.540 -26.229  1.00 36.51           C  
ATOM    808  CB  ALA   106      95.095  84.406 -27.744  1.00 37.15           C  
ATOM    809  C   ALA   106      95.690  83.182 -25.711  1.00 37.09           C  
ATOM    810  O   ALA   106      94.823  82.356 -25.433  1.00 37.14           O  
ATOM    811  N   ASP   107      97.000  82.896 -25.662  1.00 37.51           N  
ATOM    812  CA  ASP   107      97.569  81.651 -25.228  1.00 38.28           C  
ATOM    813  CB  ASP   107      99.064  81.527 -25.566  1.00 42.33           C  
ATOM    814  CG  ASP   107      99.186  81.323 -27.065  1.00 46.41           C  
ATOM    815  OD1 ASP   107      98.197  80.843 -27.681  1.00 48.27           O  
ATOM    816  OD2 ASP   107     100.273  81.650 -27.611  1.00 49.10           O  
ATOM    817  C   ASP   107      97.424  81.446 -23.746  1.00 37.12           C  
ATOM    818  O   ASP   107      97.531  80.312 -23.283  1.00 35.82           O  
ATOM    819  N   HIS   108      97.206  82.525 -22.966  1.00 34.86           N  
ATOM    820  CA  HIS   108      97.216  82.470 -21.525  1.00 33.19           C  
ATOM    821  ND1 HIS   108      96.377  83.222 -18.410  1.00 31.04           N  
ATOM    822  CG  HIS   108      97.083  83.868 -19.399  1.00 31.04           C  
ATOM    823  CB  HIS   108      96.763  83.786 -20.865  1.00 32.25           C  
ATOM    824  NE2 HIS   108      97.994  84.356 -17.393  1.00 32.14           N1+
ATOM    825  CD2 HIS   108      98.068  84.556 -18.760  1.00 31.08           C  
ATOM    826  CE1 HIS   108      96.963  83.547 -17.231  1.00 30.70           C  
ATOM    827  C   HIS   108      96.347  81.360 -21.005  1.00 32.94           C  
ATOM    828  O   HIS   108      95.359  80.966 -21.622  1.00 33.20           O  
ATOM    829  N   ALA   109      96.738  80.796 -19.840  1.00 32.34           N  
ATOM    830  CA  ALA   109      96.020  79.715 -19.226  1.00 33.12           C  
ATOM    831  CB  ALA   109      96.709  79.169 -17.964  1.00 32.86           C  
ATOM    832  C   ALA   109      94.660  80.216 -18.832  1.00 33.64           C  
ATOM    833  O   ALA   109      94.484  81.365 -18.437  1.00 32.61           O  
ATOM    834  N   THR   110      93.653  79.334 -18.945  1.00 33.54           N  
ATOM    835  CA  THR   110      92.269  79.623 -18.695  1.00 33.89           C  
ATOM    836  CB  THR   110      91.361  78.555 -19.215  1.00 35.19           C  
ATOM    837  OG1 THR   110      91.613  77.332 -18.541  1.00 35.74           O  
ATOM    838  CG2 THR   110      91.620  78.403 -20.724  1.00 34.15           C  
ATOM    839  C   THR   110      91.979  79.796 -17.231  1.00 33.72           C  
ATOM    840  O   THR   110      90.938  80.341 -16.864  1.00 34.31           O  
ATOM    841  N   SER   111      92.844  79.256 -16.357  1.00 33.28           N  
ATOM    842  CA  SER   111      92.626  79.265 -14.934  1.00 33.79           C  
ATOM    843  CB  SER   111      93.647  78.394 -14.184  1.00 34.47           C  
ATOM    844  OG  SER   111      94.955  78.908 -14.380  1.00 37.30           O  
ATOM    845  C   SER   111      92.696  80.649 -14.347  1.00 32.67           C  
ATOM    846  O   SER   111      92.237  80.848 -13.222  1.00 33.05           O  
ATOM    847  N   SER   112      93.299  81.629 -15.055  1.00 31.36           N  
ATOM    848  CA  SER   112      93.400  82.965 -14.523  1.00 30.96           C  
ATOM    849  CB  SER   112      94.613  83.187 -13.604  1.00 31.64           C  
ATOM    850  OG  SER   112      94.500  82.394 -12.435  1.00 33.49           O  
ATOM    851  C   SER   112      93.606  83.901 -15.672  1.00 29.68           C  
ATOM    852  O   SER   112      93.575  83.489 -16.830  1.00 28.94           O  
ATOM    853  N   GLY   113      93.815  85.205 -15.375  1.00 28.10           N  
ATOM    854  CA  GLY   113      94.042  86.137 -16.442  1.00 26.60           C  
ATOM    855  C   GLY   113      94.497  87.443 -15.868  1.00 25.77           C  
ATOM    856  O   GLY   113      94.665  87.586 -14.658  1.00 26.39           O  
ATOM    857  N   ASP   114      94.743  88.425 -16.761  1.00 24.07           N  
ATOM    858  CA  ASP   114      95.152  89.739 -16.361  1.00 24.48           C  
ATOM    859  CB  ASP   114      95.490  90.647 -17.553  1.00 24.96           C  
ATOM    860  CG  ASP   114      96.776  90.127 -18.177  1.00 28.60           C  
ATOM    861  OD1 ASP   114      97.537  89.422 -17.463  1.00 27.92           O  
ATOM    862  OD2 ASP   114      97.013  90.427 -19.378  1.00 29.19           O  
ATOM    863  C   ASP   114      94.006  90.362 -15.635  1.00 22.69           C  
ATOM    864  O   ASP   114      94.194  91.046 -14.630  1.00 22.04           O  
ATOM    865  N   TYR   115      92.776  90.133 -16.135  1.00 20.07           N  
ATOM    866  CA  TYR   115      91.607  90.692 -15.520  1.00 19.39           C  
ATOM    867  CB  TYR   115      90.851  91.697 -16.412  1.00 20.54           C  
ATOM    868  CG  TYR   115      91.668  92.932 -16.586  1.00 23.85           C  
ATOM    869  CD1 TYR   115      91.587  93.953 -15.667  1.00 24.03           C  
ATOM    870  CD2 TYR   115      92.510  93.072 -17.667  1.00 24.16           C  
ATOM    871  CE1 TYR   115      92.335  95.096 -15.825  1.00 25.90           C  
ATOM    872  CE2 TYR   115      93.261  94.213 -17.829  1.00 25.92           C  
ATOM    873  CZ  TYR   115      93.175  95.227 -16.904  1.00 26.74           C  
ATOM    874  OH  TYR   115      93.943  96.401 -17.063  1.00 28.52           O  
ATOM    875  C   TYR   115      90.640  89.583 -15.261  1.00 18.73           C  
ATOM    876  O   TYR   115      90.602  88.591 -15.988  1.00 17.19           O  
ATOM    877  N   GLU   116      89.842  89.727 -14.183  1.00 17.65           N  
ATOM    878  CA  GLU   116      88.827  88.764 -13.869  1.00 18.47           C  
ATOM    879  CB  GLU   116      89.106  87.974 -12.577  1.00 19.80           C  
ATOM    880  CG  GLU   116      88.016  86.948 -12.261  1.00 23.08           C  
ATOM    881  CD  GLU   116      88.380  86.229 -10.970  1.00 25.59           C  
ATOM    882  OE1 GLU   116      88.917  86.855 -10.109  1.00 27.20           O  
ATOM    883  OE2 GLU   116      88.073  84.916 -10.871  1.00 27.56           O  
ATOM    884  C   GLU   116      87.559  89.531 -13.645  1.00 18.54           C  
ATOM    885  O   GLU   116      87.540  90.514 -12.907  1.00 18.00           O  
ATOM    886  N   LEU   117      86.463  89.100 -14.301  1.00 16.37           N  
ATOM    887  CA  LEU   117      85.184  89.732 -14.145  1.00 17.49           C  
ATOM    888  CB  LEU   117      84.492  90.020 -15.492  1.00 19.41           C  
ATOM    889  CG  LEU   117      83.064  90.582 -15.365  1.00 22.69           C  
ATOM    890  CD1 LEU   117      83.058  91.970 -14.706  1.00 24.79           C  
ATOM    891  CD2 LEU   117      82.338  90.561 -16.720  1.00 24.93           C  
ATOM    892  C   LEU   117      84.305  88.765 -13.424  1.00 17.87           C  
ATOM    893  O   LEU   117      84.127  87.634 -13.873  1.00 16.30           O  
ATOM    894  N   MET   118      83.732  89.180 -12.277  1.00 17.01           N  
ATOM    895  CA  MET   118      82.871  88.274 -11.577  1.00 16.38           C  
ATOM    896  CB  MET   118      83.383  87.869 -10.186  1.00 17.31           C  
ATOM    897  CG  MET   118      84.689  87.073 -10.235  1.00 18.76           C  
ATOM    898  SD  MET   118      85.258  86.468  -8.619  1.00 22.31           S  
ATOM    899  CE  MET   118      84.023  85.140  -8.539  1.00 23.51           C  
ATOM    900  C   MET   118      81.544  88.937 -11.391  1.00 16.61           C  
ATOM    901  O   MET   118      81.463  90.126 -11.084  1.00 18.38           O  
ATOM    902  N   ILE   119      80.459  88.167 -11.610  1.00 14.99           N  
ATOM    903  CA  ILE   119      79.129  88.672 -11.423  1.00 14.68           C  
ATOM    904  CB  ILE   119      78.281  88.534 -12.655  1.00 15.70           C  
ATOM    905  CG2 ILE   119      76.848  88.974 -12.313  1.00 15.74           C  
ATOM    906  CG1 ILE   119      78.910  89.321 -13.818  1.00 18.64           C  
ATOM    907  CD1 ILE   119      78.304  88.985 -15.180  1.00 20.58           C  
ATOM    908  C   ILE   119      78.515  87.828 -10.352  1.00 15.72           C  
ATOM    909  O   ILE   119      78.241  86.648 -10.571  1.00 14.65           O  
ATOM    910  N   TRP   120      78.256  88.427  -9.170  1.00 14.26           N  
ATOM    911  CA  TRP   120      77.762  87.670  -8.052  1.00 14.13           C  
ATOM    912  CB  TRP   120      78.310  88.137  -6.689  1.00 15.06           C  
ATOM    913  CG  TRP   120      79.792  87.926  -6.478  1.00 18.08           C  
ATOM    914  CD2 TRP   120      80.407  87.808  -5.185  1.00 18.28           C  
ATOM    915  CD1 TRP   120      80.792  87.793  -7.396  1.00 20.24           C  
ATOM    916  NE1 TRP   120      81.994  87.603  -6.757  1.00 22.20           N  
ATOM    917  CE2 TRP   120      81.772  87.608  -5.396  1.00 21.24           C  
ATOM    918  CE3 TRP   120      79.876  87.858  -3.927  1.00 19.13           C  
ATOM    919  CZ2 TRP   120      82.632  87.453  -4.345  1.00 19.69           C  
ATOM    920  CZ3 TRP   120      80.745  87.705  -2.869  1.00 20.32           C  
ATOM    921  CH2 TRP   120      82.095  87.506  -3.076  1.00 20.40           C  
ATOM    922  C   TRP   120      76.271  87.792  -7.972  1.00 17.15           C  
ATOM    923  O   TRP   120      75.723  88.861  -7.709  1.00 15.33           O  
ATOM    924  N   LEU   121      75.583  86.668  -8.242  1.00 15.36           N  
ATOM    925  CA  LEU   121      74.156  86.532  -8.165  1.00 15.64           C  
ATOM    926  CB  LEU   121      73.649  85.283  -8.895  1.00 14.82           C  
ATOM    927  CG  LEU   121      73.954  85.353 -10.400  1.00 14.01           C  
ATOM    928  CD1 LEU   121      73.402  84.135 -11.153  1.00 14.72           C  
ATOM    929  CD2 LEU   121      73.489  86.693 -10.989  1.00 16.45           C  
ATOM    930  C   LEU   121      73.717  86.456  -6.736  1.00 15.62           C  
ATOM    931  O   LEU   121      72.579  86.800  -6.416  1.00 17.09           O  
ATOM    932  N   ALA   122      74.581  85.916  -5.850  1.00 15.99           N  
ATOM    933  CA  ALA   122      74.189  85.812  -4.473  1.00 16.78           C  
ATOM    934  CB  ALA   122      73.340  84.563  -4.185  1.00 16.35           C  
ATOM    935  C   ALA   122      75.414  85.729  -3.615  1.00 17.89           C  
ATOM    936  O   ALA   122      76.475  85.292  -4.061  1.00 18.52           O  
ATOM    937  N   ARG   123      75.288  86.171  -2.345  1.00 17.80           N  
ATOM    938  CA  ARG   123      76.377  86.078  -1.414  1.00 20.57           C  
ATOM    939  CB  ARG   123      77.046  87.413  -1.049  1.00 25.33           C  
ATOM    940  CG  ARG   123      76.102  88.389  -0.349  1.00 33.29           C  
ATOM    941  CD  ARG   123      76.810  89.579   0.299  1.00 38.04           C  
ATOM    942  NE  ARG   123      77.750  90.157  -0.701  1.00 42.39           N  
ATOM    943  CZ  ARG   123      77.905  91.509  -0.786  1.00 45.60           C  
ATOM    944  NH1 ARG   123      77.145  92.331  -0.004  1.00 47.28           N  
ATOM    945  NH2 ARG   123      78.812  92.049  -1.647  1.00 45.88           N  
ATOM    946  C   ARG   123      75.811  85.542  -0.139  1.00 20.00           C  
ATOM    947  O   ARG   123      74.725  85.939   0.282  1.00 17.86           O  
ATOM    948  N   TYR   124      76.541  84.619   0.517  1.00 18.44           N  
ATOM    949  CA  TYR   124      76.046  84.066   1.745  1.00 18.97           C  
ATOM    950  CB  TYR   124      75.757  82.555   1.678  1.00 18.77           C  
ATOM    951  CG  TYR   124      74.689  82.302   0.668  1.00 19.42           C  
ATOM    952  CD1 TYR   124      73.367  82.531   0.969  1.00 18.02           C  
ATOM    953  CD2 TYR   124      75.012  81.816  -0.578  1.00 18.84           C  
ATOM    954  CE1 TYR   124      72.386  82.289   0.037  1.00 19.07           C  
ATOM    955  CE2 TYR   124      74.037  81.572  -1.514  1.00 18.54           C  
ATOM    956  CZ  TYR   124      72.721  81.811  -1.207  1.00 17.94           C  
ATOM    957  OH  TYR   124      71.717  81.563  -2.165  1.00 19.82           O  
ATOM    958  C   TYR   124      77.111  84.223   2.781  1.00 19.62           C  
ATOM    959  O   TYR   124      78.303  84.152   2.487  1.00 18.63           O  
ATOM    960  N   GLY   125      76.694  84.457   4.039  1.00 20.04           N  
ATOM    961  CA  GLY   125      77.635  84.535   5.116  1.00 21.28           C  
ATOM    962  C   GLY   125      78.355  85.849   5.094  1.00 24.06           C  
ATOM    963  O   GLY   125      77.867  86.851   4.575  1.00 22.91           O  
ATOM    964  N   THR   126      79.550  85.837   5.720  1.00 27.02           N  
ATOM    965  CA  THR   126      80.464  86.925   5.949  1.00 31.14           C  
ATOM    966  CB  THR   126      81.518  86.585   6.966  1.00 34.94           C  
ATOM    967  OG1 THR   126      82.361  85.550   6.478  1.00  0.00           O  
ATOM    968  CG2 THR   126      80.828  86.129   8.263  1.00  0.00           C  
ATOM    969  C   THR   126      81.201  87.362   4.713  1.00 31.98           C  
ATOM    970  O   THR   126      81.690  88.488   4.664  1.00 33.31           O  
ATOM    971  N   VAL   127      81.350  86.484   3.704  1.00 31.99           N  
ATOM    972  CA  VAL   127      82.208  86.736   2.571  1.00 31.91           C  
ATOM    973  CB  VAL   127      82.202  85.624   1.564  1.00 32.75           C  
ATOM    974  CG1 VAL   127      80.819  85.583   0.893  1.00 34.22           C  
ATOM    975  CG2 VAL   127      83.368  85.838   0.585  1.00 33.41           C  
ATOM    976  C   VAL   127      81.875  88.003   1.841  1.00 31.52           C  
ATOM    977  O   VAL   127      80.752  88.505   1.881  1.00 32.54           O  
ATOM    978  N   GLN   128      82.907  88.565   1.170  1.00 30.52           N  
ATOM    979  CA  GLN   128      82.786  89.792   0.435  1.00 29.83           C  
ATOM    980  CB  GLN   128      83.137  90.991   1.331  1.00 33.30           C  
ATOM    981  CG  GLN   128      82.972  92.373   0.712  1.00 37.75           C  
ATOM    982  CD  GLN   128      83.365  93.360   1.803  1.00 42.88           C  
ATOM    983  OE1 GLN   128      84.416  93.229   2.427  1.00 43.77           O  
ATOM    984  NE2 GLN   128      82.486  94.365   2.059  1.00 42.84           N  
ATOM    985  C   GLN   128      83.752  89.728  -0.721  1.00 27.06           C  
ATOM    986  O   GLN   128      84.662  88.902  -0.740  1.00 25.00           O  
ATOM    987  N   PRO   129      83.575  90.583  -1.695  1.00 25.64           N  
ATOM    988  CA  PRO   129      84.428  90.584  -2.860  1.00 24.72           C  
ATOM    989  CD  PRO   129      82.250  91.100  -1.992  1.00 25.81           C  
ATOM    990  CB  PRO   129      83.714  91.453  -3.893  1.00 26.21           C  
ATOM    991  CG  PRO   129      82.229  91.339  -3.510  1.00 26.24           C  
ATOM    992  C   PRO   129      85.796  91.093  -2.525  1.00 24.89           C  
ATOM    993  O   PRO   129      85.984  91.652  -1.445  1.00 23.41           O  
ATOM    994  N   ILE   130      86.767  90.881  -3.437  1.00 23.82           N  
ATOM    995  CA  ILE   130      88.121  91.317  -3.249  1.00 24.29           C  
ATOM    996  CB  ILE   130      89.097  90.717  -4.223  1.00 26.49           C  
ATOM    997  CG2 ILE   130      90.458  91.400  -4.009  1.00 28.86           C  
ATOM    998  CG1 ILE   130      89.150  89.188  -4.082  1.00 29.79           C  
ATOM    999  CD1 ILE   130      87.888  88.491  -4.585  1.00 32.64           C  
ATOM   1000  C   ILE   130      88.168  92.797  -3.461  1.00 22.86           C  
ATOM   1001  O   ILE   130      87.508  93.327  -4.353  1.00 22.38           O  
ATOM   1002  N   GLY   131      88.946  93.509  -2.621  1.00 22.19           N  
ATOM   1003  CA  GLY   131      89.098  94.927  -2.787  1.00 21.53           C  
ATOM   1004  C   GLY   131      87.996  95.658  -2.081  1.00 21.94           C  
ATOM   1005  O   GLY   131      87.542  95.248  -1.012  1.00 22.08           O  
ATOM   1006  N   LYS   132      87.589  96.811  -2.660  1.00 21.72           N  
ATOM   1007  CA  LYS   132      86.572  97.656  -2.094  1.00 22.54           C  
ATOM   1008  CB  LYS   132      87.142  98.879  -1.354  1.00 24.55           C  
ATOM   1009  CG  LYS   132      88.352  99.520  -2.039  1.00 27.52           C  
ATOM   1010  CD  LYS   132      88.075 100.180  -3.390  1.00 33.42           C  
ATOM   1011  CE  LYS   132      89.326 100.799  -4.019  1.00 34.84           C  
ATOM   1012  NZ  LYS   132      89.008 101.335  -5.360  1.00 39.36           N1+
ATOM   1013  C   LYS   132      85.651  98.142  -3.177  1.00 20.54           C  
ATOM   1014  O   LYS   132      85.946  98.023  -4.366  1.00 19.98           O  
ATOM   1015  N   GLN   133      84.485  98.696  -2.770  1.00 19.68           N  
ATOM   1016  CA  GLN   133      83.480  99.149  -3.695  1.00 20.85           C  
ATOM   1017  CB  GLN   133      82.092  99.304  -3.058  1.00 21.24           C  
ATOM   1018  CG  GLN   133      81.026  99.788  -4.040  1.00 24.89           C  
ATOM   1019  CD  GLN   133      79.721  99.895  -3.272  1.00 26.76           C  
ATOM   1020  OE1 GLN   133      78.906 100.781  -3.522  1.00 28.92           O  
ATOM   1021  NE2 GLN   133      79.518  98.965  -2.302  1.00 27.45           N  
ATOM   1022  C   GLN   133      83.843 100.496  -4.236  1.00 20.34           C  
ATOM   1023  O   GLN   133      83.990 101.462  -3.488  1.00 21.05           O  
ATOM   1024  N   ILE   134      84.077 100.559  -5.562  1.00 17.93           N  
ATOM   1025  CA  ILE   134      84.339 101.767  -6.288  1.00 17.86           C  
ATOM   1026  CB  ILE   134      85.093 101.511  -7.561  1.00 17.96           C  
ATOM   1027  CG2 ILE   134      86.440 100.889  -7.159  1.00 17.52           C  
ATOM   1028  CG1 ILE   134      84.285 100.638  -8.533  1.00 17.59           C  
ATOM   1029  CD1 ILE   134      84.922 100.532  -9.919  1.00 17.08           C  
ATOM   1030  C   ILE   134      83.077 102.524  -6.594  1.00 19.01           C  
ATOM   1031  O   ILE   134      83.047 103.747  -6.492  1.00 18.55           O  
ATOM   1032  N   ALA   135      81.997 101.826  -7.008  1.00 18.83           N  
ATOM   1033  CA  ALA   135      80.814 102.545  -7.391  1.00 20.12           C  
ATOM   1034  CB  ALA   135      80.927 103.198  -8.778  1.00 18.77           C  
ATOM   1035  C   ALA   135      79.655 101.604  -7.451  1.00 20.98           C  
ATOM   1036  O   ALA   135      79.764 100.435  -7.094  1.00 19.54           O  
ATOM   1037  N   THR   136      78.481 102.135  -7.849  1.00 23.80           N  
ATOM   1038  CA  THR   136      77.303 101.338  -8.036  1.00 25.07           C  
ATOM   1039  CB  THR   136      76.165 101.730  -7.143  1.00 27.24           C  
ATOM   1040  OG1 THR   136      75.760 103.062  -7.422  1.00 34.09           O  
ATOM   1041  CG2 THR   136      76.635 101.612  -5.684  1.00 25.88           C  
ATOM   1042  C   THR   136      76.882 101.612  -9.442  1.00 26.28           C  
ATOM   1043  O   THR   136      76.945 102.754  -9.894  1.00 28.94           O  
ATOM   1044  N   ALA   137      76.456 100.575 -10.189  1.00 25.81           N  
ATOM   1045  CA  ALA   137      76.096 100.844 -11.550  1.00 25.75           C  
ATOM   1046  CB  ALA   137      77.196 100.472 -12.558  1.00 26.61           C  
ATOM   1047  C   ALA   137      74.875 100.066 -11.914  1.00 25.71           C  
ATOM   1048  O   ALA   137      74.544  99.060 -11.288  1.00 23.93           O  
ATOM   1049  N   THR   138      74.155 100.543 -12.949  1.00 25.79           N  
ATOM   1050  CA  THR   138      72.988  99.845 -13.394  1.00 26.55           C  
ATOM   1051  CB  THR   138      71.805 100.739 -13.624  1.00 28.70           C  
ATOM   1052  OG1 THR   138      71.473 101.433 -12.431  1.00 31.44           O  
ATOM   1053  CG2 THR   138      70.620  99.869 -14.077  1.00 28.64           C  
ATOM   1054  C   THR   138      73.338  99.211 -14.701  1.00 26.38           C  
ATOM   1055  O   THR   138      73.681  99.894 -15.666  1.00 26.83           O  
ATOM   1056  N   VAL   139      73.285  97.866 -14.747  1.00 24.96           N  
ATOM   1057  CA  VAL   139      73.601  97.166 -15.956  1.00 24.93           C  
ATOM   1058  CB  VAL   139      74.904  96.426 -15.871  1.00 24.96           C  
ATOM   1059  CG1 VAL   139      75.140  95.666 -17.188  1.00 25.04           C  
ATOM   1060  CG2 VAL   139      76.012  97.434 -15.522  1.00 24.02           C  
ATOM   1061  C   VAL   139      72.529  96.144 -16.172  1.00 25.25           C  
ATOM   1062  O   VAL   139      72.223  95.350 -15.283  1.00 24.45           O  
ATOM   1063  N   GLY   140      71.921  96.136 -17.372  1.00 26.17           N  
ATOM   1064  CA  GLY   140      70.936  95.139 -17.669  1.00 28.14           C  
ATOM   1065  C   GLY   140      69.678  95.429 -16.909  1.00 29.08           C  
ATOM   1066  O   GLY   140      68.875  94.527 -16.674  1.00 29.48           O  
ATOM   1067  N   GLY   141      69.474  96.695 -16.495  1.00 29.60           N  
ATOM   1068  CA  GLY   141      68.263  97.041 -15.805  1.00 30.52           C  
ATOM   1069  C   GLY   141      68.366  96.630 -14.367  1.00 31.42           C  
ATOM   1070  O   GLY   141      67.355  96.535 -13.673  1.00 31.18           O  
ATOM   1071  N   LYS   142      69.591  96.364 -13.876  1.00 29.95           N  
ATOM   1072  CA  LYS   142      69.737  95.962 -12.505  1.00 29.69           C  
ATOM   1073  CB  LYS   142      70.196  94.505 -12.350  1.00 32.38           C  
ATOM   1074  CG  LYS   142      69.178  93.488 -12.861  1.00 36.38           C  
ATOM   1075  CD  LYS   142      69.778  92.097 -13.069  1.00 40.29           C  
ATOM   1076  CE  LYS   142      68.764  91.057 -13.545  1.00 43.18           C  
ATOM   1077  NZ  LYS   142      67.847  90.704 -12.439  1.00 44.14           N1+
ATOM   1078  C   LYS   142      70.804  96.811 -11.888  1.00 27.76           C  
ATOM   1079  O   LYS   142      71.674  97.332 -12.582  1.00 27.19           O  
ATOM   1080  N   SER   143      70.763  96.969 -10.549  1.00 26.06           N  
ATOM   1081  CA  SER   143      71.737  97.781  -9.874  1.00 25.34           C  
ATOM   1082  CB  SER   143      71.134  98.597  -8.716  1.00 27.83           C  
ATOM   1083  OG  SER   143      72.134  99.379  -8.080  1.00 32.63           O  
ATOM   1084  C   SER   143      72.768  96.863  -9.297  1.00 24.01           C  
ATOM   1085  O   SER   143      72.434  95.808  -8.758  1.00 23.24           O  
ATOM   1086  N   TRP   144      74.062  97.237  -9.408  1.00 20.25           N  
ATOM   1087  CA  TRP   144      75.079  96.354  -8.915  1.00 19.30           C  
ATOM   1088  CB  TRP   144      75.852  95.665 -10.049  1.00 18.47           C  
ATOM   1089  CG  TRP   144      74.982  94.894 -11.009  1.00 18.21           C  
ATOM   1090  CD2 TRP   144      74.754  93.475 -10.983  1.00 18.65           C  
ATOM   1091  CD1 TRP   144      74.278  95.377 -12.071  1.00 19.54           C  
ATOM   1092  NE1 TRP   144      73.622  94.353 -12.707  1.00 19.06           N  
ATOM   1093  CE2 TRP   144      73.908  93.176 -12.051  1.00 18.52           C  
ATOM   1094  CE3 TRP   144      75.216  92.498 -10.147  1.00 20.00           C  
ATOM   1095  CZ2 TRP   144      73.506  91.895 -12.297  1.00 18.23           C  
ATOM   1096  CZ3 TRP   144      74.803  91.205 -10.399  1.00 16.95           C  
ATOM   1097  CH2 TRP   144      73.964  90.908 -11.454  1.00 18.53           C  
ATOM   1098  C   TRP   144      76.104  97.165  -8.188  1.00 19.64           C  
ATOM   1099  O   TRP   144      76.419  98.289  -8.576  1.00 21.05           O  
ATOM   1100  N   GLU   145      76.643  96.612  -7.085  1.00 18.79           N  
ATOM   1101  CA  GLU   145      77.725  97.281  -6.431  1.00 18.93           C  
ATOM   1102  CB  GLU   145      77.926  96.845  -4.971  1.00 21.70           C  
ATOM   1103  CG  GLU   145      76.764  97.254  -4.065  1.00 26.73           C  
ATOM   1104  CD  GLU   145      77.063  96.774  -2.654  1.00 31.13           C  
ATOM   1105  OE1 GLU   145      77.609  95.721  -2.525  1.00 30.73           O  
ATOM   1106  OE2 GLU   145      76.692  97.568  -1.624  1.00 34.26           O  
ATOM   1107  C   GLU   145      78.936  96.896  -7.222  1.00 19.20           C  
ATOM   1108  O   GLU   145      79.069  95.751  -7.642  1.00 18.24           O  
ATOM   1109  N   VAL   146      79.857  97.849  -7.460  1.00 18.88           N  
ATOM   1110  CA  VAL   146      81.005  97.508  -8.249  1.00 17.58           C  
ATOM   1111  CB  VAL   146      81.283  98.504  -9.334  1.00 17.69           C  
ATOM   1112  CG1 VAL   146      82.529  98.048 -10.111  1.00 17.28           C  
ATOM   1113  CG2 VAL   146      80.018  98.660 -10.194  1.00 17.79           C  
ATOM   1114  C   VAL   146      82.193  97.487  -7.335  1.00 17.61           C  
ATOM   1115  O   VAL   146      82.461  98.453  -6.623  1.00 18.40           O  
ATOM   1116  N   TRP   147      82.951  96.367  -7.351  1.00 16.81           N  
ATOM   1117  CA  TRP   147      84.068  96.216  -6.458  1.00 15.75           C  
ATOM   1118  CB  TRP   147      83.918  94.990  -5.539  1.00 15.73           C  
ATOM   1119  CG  TRP   147      82.732  95.070  -4.607  1.00 18.56           C  
ATOM   1120  CD2 TRP   147      82.807  95.324  -3.196  1.00 18.78           C  
ATOM   1121  CD1 TRP   147      81.408  94.914  -4.898  1.00 19.02           C  
ATOM   1122  NE1 TRP   147      80.655  95.061  -3.760  1.00 20.37           N  
ATOM   1123  CE2 TRP   147      81.502  95.311  -2.703  1.00 19.39           C  
ATOM   1124  CE3 TRP   147      83.876  95.546  -2.378  1.00 20.96           C  
ATOM   1125  CZ2 TRP   147      81.245  95.527  -1.380  1.00 20.27           C  
ATOM   1126  CZ3 TRP   147      83.611  95.764  -1.044  1.00 22.11           C  
ATOM   1127  CH2 TRP   147      82.321  95.755  -0.553  1.00 21.82           C  
ATOM   1128  C   TRP   147      85.303  95.997  -7.285  1.00 16.37           C  
ATOM   1129  O   TRP   147      85.236  95.396  -8.356  1.00 17.34           O  
ATOM   1130  N   TYR   148      86.465  96.513  -6.816  1.00 17.76           N  
ATOM   1131  CA  TYR   148      87.703  96.336  -7.529  1.00 18.63           C  
ATOM   1132  CB  TYR   148      88.105  97.587  -8.333  1.00 19.86           C  
ATOM   1133  CG  TYR   148      89.493  97.437  -8.860  1.00 23.33           C  
ATOM   1134  CD1 TYR   148      89.734  96.853 -10.083  1.00 24.91           C  
ATOM   1135  CD2 TYR   148      90.563  97.887  -8.120  1.00 26.17           C  
ATOM   1136  CE1 TYR   148      91.020  96.729 -10.558  1.00 25.92           C  
ATOM   1137  CE2 TYR   148      91.850  97.767  -8.590  1.00 26.30           C  
ATOM   1138  CZ  TYR   148      92.079  97.186  -9.812  1.00 28.64           C  
ATOM   1139  OH  TYR   148      93.399  97.063 -10.297  1.00 30.26           O  
ATOM   1140  C   TYR   148      88.801  96.015  -6.559  1.00 19.18           C  
ATOM   1141  O   TYR   148      88.875  96.581  -5.468  1.00 17.10           O  
ATOM   1142  N   GLY   149      89.702  95.089  -6.948  1.00 19.42           N  
ATOM   1143  CA  GLY   149      90.800  94.708  -6.100  1.00 21.04           C  
ATOM   1144  C   GLY   149      91.763  93.922  -6.935  1.00 24.95           C  
ATOM   1145  O   GLY   149      91.442  93.521  -8.052  1.00 22.79           O  
ATOM   1146  N   THR   150      92.981  93.674  -6.404  1.00 27.70           N  
ATOM   1147  CA  THR   150      93.964  92.961  -7.169  1.00 31.59           C  
ATOM   1148  CB  THR   150      95.070  93.842  -7.668  1.00 32.22           C  
ATOM   1149  OG1 THR   150      95.800  94.381  -6.575  1.00  0.00           O  
ATOM   1150  CG2 THR   150      94.453  94.977  -8.501  1.00  0.00           C  
ATOM   1151  C   THR   150      94.601  91.920  -6.301  1.00 33.80           C  
ATOM   1152  O   THR   150      94.527  91.984  -5.075  1.00 33.79           O  
ATOM   1153  N   SER   151      95.232  90.911  -6.940  1.00 34.89           N  
ATOM   1154  CA  SER   151      95.916  89.855  -6.245  1.00 36.18           C  
ATOM   1155  CB  SER   151      95.143  88.526  -6.232  1.00 36.02           C  
ATOM   1156  OG  SER   151      93.901  88.679  -5.563  1.00  0.00           O  
ATOM   1157  C   SER   151      97.170  89.585  -7.017  1.00 37.20           C  
ATOM   1158  O   SER   151      97.252  89.894  -8.205  1.00 36.56           O  
ATOM   1159  N   VAL   152      98.201  89.010  -6.360  1.00 38.19           N  
ATOM   1160  CA  VAL   152      99.405  88.723  -7.088  1.00 39.68           C  
ATOM   1161  CB  VAL   152     100.530  89.675  -6.809  1.00 39.55           C  
ATOM   1162  CG1 VAL   152     100.101  91.086  -7.247  1.00  0.00           C  
ATOM   1163  CG2 VAL   152     100.908  89.559  -5.324  1.00 39.02           C  
ATOM   1164  C   VAL   152      99.892  87.365  -6.699  1.00 41.42           C  
ATOM   1165  O   VAL   152      99.778  86.951  -5.546  1.00 41.86           O  
ATOM   1166  N   GLN   153     100.441  86.622  -7.678  1.00 42.88           N  
ATOM   1167  CA  GLN   153     100.973  85.326  -7.382  1.00 45.60           C  
ATOM   1168  CB  GLN   153      99.878  84.260  -7.223  1.00 48.32           C  
ATOM   1169  CG  GLN   153      99.004  84.091  -8.466  1.00 52.95           C  
ATOM   1170  CD  GLN   153      97.895  83.113  -8.106  1.00 56.13           C  
ATOM   1171  OE1 GLN   153      97.943  82.464  -7.063  1.00 57.86           O  
ATOM   1172  NE2 GLN   153      96.863  83.006  -8.985  1.00 56.69           N  
ATOM   1173  C   GLN   153     101.896  84.926  -8.492  1.00 45.43           C  
ATOM   1174  O   GLN   153     101.621  85.159  -9.667  1.00 44.91           O  
ATOM   1175  N   ALA   154     103.043  84.323  -8.128  1.00 44.40           N  
ATOM   1176  CA  ALA   154     104.001  83.859  -9.090  1.00 43.98           C  
ATOM   1177  CB  ALA   154     103.443  82.758 -10.008  1.00 44.47           C  
ATOM   1178  C   ALA   154     104.433  85.006  -9.946  1.00 43.74           C  
ATOM   1179  O   ALA   154     104.895  84.806 -11.068  1.00 43.85           O  
ATOM   1180  N   GLY   155     104.318  86.243  -9.430  1.00 42.22           N  
ATOM   1181  CA  GLY   155     104.769  87.376 -10.186  1.00 40.90           C  
ATOM   1182  C   GLY   155     103.703  87.802 -11.149  1.00 40.99           C  
ATOM   1183  O   GLY   155     103.947  88.652 -12.004  1.00 41.40           O  
ATOM   1184  N   ALA   156     102.488  87.228 -11.049  1.00 40.48           N  
ATOM   1185  CA  ALA   156     101.454  87.642 -11.955  1.00 38.97           C  
ATOM   1186  CB  ALA   156     100.795  86.471 -12.706  1.00 37.78           C  
ATOM   1187  C   ALA   156     100.386  88.317 -11.154  1.00 38.53           C  
ATOM   1188  O   ALA   156      99.997  87.843 -10.088  1.00 38.29           O  
ATOM   1189  N   GLU   157      99.873  89.458 -11.652  1.00 37.88           N  
ATOM   1190  CA  GLU   157      98.868  90.169 -10.913  1.00 37.43           C  
ATOM   1191  CB  GLU   157      99.152  91.677 -10.787  1.00 39.43           C  
ATOM   1192  CG  GLU   157      98.089  92.447  -9.998  1.00 44.36           C  
ATOM   1193  CD  GLU   157      98.489  93.918  -9.968  1.00 47.99           C  
ATOM   1194  OE1 GLU   157      99.640  94.195 -10.120  1.00 49.53           O  
ATOM   1195  OE2 GLU   157      97.511  94.832  -9.779  1.00 47.92           O  
ATOM   1196  C   GLU   157      97.563  90.037 -11.633  1.00 34.91           C  
ATOM   1197  O   GLU   157      97.510  90.104 -12.861  1.00 33.79           O  
ATOM   1198  N   GLN   158      96.463  89.815 -10.880  1.00 32.39           N  
ATOM   1199  CA  GLN   158      95.198  89.764 -11.553  1.00 30.14           C  
ATOM   1200  CB  GLN   158      94.447  88.416 -11.501  1.00 31.54           C  
ATOM   1201  CG  GLN   158      93.920  88.004 -10.128  1.00 32.50           C  
ATOM   1202  CD  GLN   158      92.968  86.829 -10.335  1.00 35.23           C  
ATOM   1203  OE1 GLN   158      91.888  86.787  -9.748  1.00 36.64           O  
ATOM   1204  NE2 GLN   158      93.372  85.850 -11.188  1.00 36.31           N  
ATOM   1205  C   GLN   158      94.305  90.806 -10.965  1.00 27.98           C  
ATOM   1206  O   GLN   158      94.136  90.900  -9.749  1.00 27.75           O  
ATOM   1207  N   LYS   159      93.701  91.628 -11.842  1.00 25.57           N  
ATOM   1208  CA  LYS   159      92.841  92.675 -11.383  1.00 25.04           C  
ATOM   1209  CB  LYS   159      92.962  93.944 -12.239  1.00 26.47           C  
ATOM   1210  CG  LYS   159      94.406  94.449 -12.306  1.00 32.27           C  
ATOM   1211  CD  LYS   159      94.659  95.481 -13.405  1.00 36.80           C  
ATOM   1212  CE  LYS   159      96.144  95.763 -13.647  1.00  0.00           C  
ATOM   1213  NZ  LYS   159      96.772  96.275 -12.410  1.00  0.00           N1+
ATOM   1214  C   LYS   159      91.445  92.153 -11.484  1.00 23.14           C  
ATOM   1215  O   LYS   159      91.032  91.655 -12.531  1.00 21.77           O  
ATOM   1216  N   THR   160      90.672  92.255 -10.386  1.00 20.06           N  
ATOM   1217  CA  THR   160      89.366  91.663 -10.400  1.00 17.53           C  
ATOM   1218  CB  THR   160      89.185  90.635  -9.323  1.00 18.75           C  
ATOM   1219  OG1 THR   160      90.159  89.611  -9.459  1.00 21.53           O  
ATOM   1220  CG2 THR   160      87.774  90.037  -9.436  1.00 16.67           C  
ATOM   1221  C   THR   160      88.302  92.699 -10.197  1.00 18.19           C  
ATOM   1222  O   THR   160      88.372  93.521  -9.283  1.00 17.38           O  
ATOM   1223  N   TYR   161      87.268  92.659 -11.065  1.00 15.47           N  
ATOM   1224  CA  TYR   161      86.128  93.521 -10.940  1.00 16.07           C  
ATOM   1225  CB  TYR   161      85.726  94.254 -12.233  1.00 15.84           C  
ATOM   1226  CG  TYR   161      86.732  95.301 -12.561  1.00 16.83           C  
ATOM   1227  CD1 TYR   161      87.837  95.011 -13.328  1.00 17.55           C  
ATOM   1228  CD2 TYR   161      86.556  96.584 -12.099  1.00 17.83           C  
ATOM   1229  CE1 TYR   161      88.757  95.990 -13.627  1.00 18.12           C  
ATOM   1230  CE2 TYR   161      87.471  97.564 -12.394  1.00 16.66           C  
ATOM   1231  CZ  TYR   161      88.573  97.269 -13.159  1.00 20.79           C  
ATOM   1232  OH  TYR   161      89.512  98.279 -13.463  1.00 21.47           O  
ATOM   1233  C   TYR   161      84.972  92.634 -10.604  1.00 17.13           C  
ATOM   1234  O   TYR   161      84.734  91.633 -11.280  1.00 16.78           O  
ATOM   1235  N   SER   162      84.224  92.972  -9.534  1.00 15.13           N  
ATOM   1236  CA  SER   162      83.117  92.137  -9.161  1.00 15.35           C  
ATOM   1237  CB  SER   162      83.304  91.473  -7.786  1.00 14.28           C  
ATOM   1238  OG  SER   162      84.449  90.632  -7.804  1.00 17.46           O  
ATOM   1239  C   SER   162      81.872  92.972  -9.087  1.00 15.41           C  
ATOM   1240  O   SER   162      81.858  94.049  -8.494  1.00 17.46           O  
ATOM   1241  N   PHE   163      80.779  92.480  -9.707  1.00 13.91           N  
ATOM   1242  CA  PHE   163      79.518  93.165  -9.644  1.00 15.75           C  
ATOM   1243  CB  PHE   163      78.783  93.218 -10.994  1.00 16.32           C  
ATOM   1244  CG  PHE   163      79.582  94.076 -11.913  1.00 18.89           C  
ATOM   1245  CD1 PHE   163      80.685  93.570 -12.563  1.00 19.11           C  
ATOM   1246  CD2 PHE   163      79.222  95.386 -12.128  1.00 20.04           C  
ATOM   1247  CE1 PHE   163      81.420  94.361 -13.415  1.00 21.15           C  
ATOM   1248  CE2 PHE   163      79.954  96.181 -12.978  1.00 19.82           C  
ATOM   1249  CZ  PHE   163      81.055  95.669 -13.623  1.00 21.17           C  
ATOM   1250  C   PHE   163      78.676  92.359  -8.707  1.00 16.57           C  
ATOM   1251  O   PHE   163      78.492  91.162  -8.911  1.00 16.30           O  
ATOM   1252  N   VAL   164      78.137  92.993  -7.645  1.00 16.58           N  
ATOM   1253  CA  VAL   164      77.407  92.209  -6.689  1.00 18.29           C  
ATOM   1254  CB  VAL   164      78.044  92.231  -5.332  1.00 18.96           C  
ATOM   1255  CG1 VAL   164      77.199  91.376  -4.373  1.00 17.86           C  
ATOM   1256  CG2 VAL   164      79.505  91.769  -5.467  1.00 19.16           C  
ATOM   1257  C   VAL   164      76.018  92.747  -6.539  1.00 20.48           C  
ATOM   1258  O   VAL   164      75.812  93.952  -6.420  1.00 19.35           O  
ATOM   1259  N   ALA   165      75.021  91.839  -6.544  1.00 22.35           N  
ATOM   1260  CA  ALA   165      73.644  92.212  -6.382  1.00 25.75           C  
ATOM   1261  CB  ALA   165      72.659  91.178  -6.954  1.00 26.74           C  
ATOM   1262  C   ALA   165      73.354  92.365  -4.919  1.00 27.52           C  
ATOM   1263  O   ALA   165      74.011  91.760  -4.074  1.00 27.03           O  
ATOM   1264  N   GLY   166      72.365  93.219  -4.588  1.00 30.11           N  
ATOM   1265  CA  GLY   166      71.988  93.444  -3.222  1.00 33.86           C  
ATOM   1266  C   GLY   166      71.378  92.202  -2.642  1.00 32.91           C  
ATOM   1267  O   GLY   166      71.662  91.846  -1.499  1.00 33.44           O  
ATOM   1268  N   SER   167      70.507  91.518  -3.414  1.00 29.66           N  
ATOM   1269  CA  SER   167      69.843  90.340  -2.922  1.00 28.24           C  
ATOM   1270  CB  SER   167      68.325  90.508  -2.744  1.00 28.95           C  
ATOM   1271  OG  SER   167      68.055  91.439  -1.706  1.00 33.67           O  
ATOM   1272  C   SER   167      70.032  89.261  -3.937  1.00 25.39           C  
ATOM   1273  O   SER   167      70.423  89.520  -5.073  1.00 25.41           O  
ATOM   1274  N   PRO   168      69.756  88.046  -3.542  1.00 24.38           N  
ATOM   1275  CA  PRO   168      69.959  86.937  -4.433  1.00 22.34           C  
ATOM   1276  CD  PRO   168      69.919  87.658  -2.150  1.00 23.97           C  
ATOM   1277  CB  PRO   168      69.834  85.683  -3.571  1.00 23.26           C  
ATOM   1278  CG  PRO   168      70.285  86.163  -2.179  1.00 25.05           C  
ATOM   1279  C   PRO   168      69.066  86.956  -5.629  1.00 22.10           C  
ATOM   1280  O   PRO   168      67.882  87.263  -5.491  1.00 21.48           O  
ATOM   1281  N   ILE   169      69.625  86.635  -6.817  1.00 18.32           N  
ATOM   1282  CA  ILE   169      68.850  86.584  -8.023  1.00 18.67           C  
ATOM   1283  CB  ILE   169      69.438  87.418  -9.123  1.00 20.05           C  
ATOM   1284  CG2 ILE   169      68.598  87.204 -10.393  1.00 18.97           C  
ATOM   1285  CG1 ILE   169      69.518  88.891  -8.689  1.00 22.47           C  
ATOM   1286  CD1 ILE   169      70.388  89.749  -9.607  1.00 23.64           C  
ATOM   1287  C   ILE   169      68.886  85.160  -8.488  1.00 18.88           C  
ATOM   1288  O   ILE   169      69.883  84.703  -9.044  1.00 17.69           O  
ATOM   1289  N   ASN   170      67.787  84.420  -8.249  1.00 18.35           N  
ATOM   1290  CA  ASN   170      67.687  83.030  -8.601  1.00 19.19           C  
ATOM   1291  CB  ASN   170      66.491  82.345  -7.925  1.00 19.27           C  
ATOM   1292  CG  ASN   170      66.770  82.328  -6.428  1.00 22.84           C  
ATOM   1293  OD1 ASN   170      66.400  83.258  -5.713  1.00 23.51           O  
ATOM   1294  ND2 ASN   170      67.439  81.250  -5.939  1.00 20.45           N  
ATOM   1295  C   ASN   170      67.552  82.840 -10.082  1.00 20.31           C  
ATOM   1296  O   ASN   170      68.130  81.908 -10.642  1.00 20.36           O  
ATOM   1297  N   SER   171      66.758  83.703 -10.752  1.00 18.85           N  
ATOM   1298  CA  SER   171      66.555  83.554 -12.169  1.00 20.10           C  
ATOM   1299  CB  SER   171      65.070  83.549 -12.571  1.00 20.54           C  
ATOM   1300  OG  SER   171      64.942  83.396 -13.978  1.00 26.42           O  
ATOM   1301  C   SER   171      67.183  84.744 -12.819  1.00 19.96           C  
ATOM   1302  O   SER   171      66.785  85.880 -12.572  1.00 20.00           O  
ATOM   1303  N   TYR   172      68.184  84.502 -13.689  1.00 17.99           N  
ATOM   1304  CA  TYR   172      68.918  85.583 -14.278  1.00 17.76           C  
ATOM   1305  CB  TYR   172      70.307  85.702 -13.623  1.00 18.89           C  
ATOM   1306  CG  TYR   172      71.155  86.730 -14.286  1.00 20.92           C  
ATOM   1307  CD1 TYR   172      71.013  88.064 -13.987  1.00 22.02           C  
ATOM   1308  CD2 TYR   172      72.118  86.350 -15.192  1.00 20.52           C  
ATOM   1309  CE1 TYR   172      71.810  89.007 -14.592  1.00 23.01           C  
ATOM   1310  CE2 TYR   172      72.918  87.288 -15.800  1.00 23.18           C  
ATOM   1311  CZ  TYR   172      72.763  88.619 -15.502  1.00 23.90           C  
ATOM   1312  OH  TYR   172      73.583  89.585 -16.123  1.00 28.61           O  
ATOM   1313  C   TYR   172      69.121  85.331 -15.741  1.00 17.99           C  
ATOM   1314  O   TYR   172      69.306  84.196 -16.177  1.00 17.63           O  
ATOM   1315  N   SER   173      69.071  86.415 -16.541  1.00 17.05           N  
ATOM   1316  CA  SER   173      69.330  86.338 -17.949  1.00 17.12           C  
ATOM   1317  CB  SER   173      68.077  86.064 -18.800  1.00 18.55           C  
ATOM   1318  OG  SER   173      67.169  87.152 -18.702  1.00 19.85           O  
ATOM   1319  C   SER   173      69.831  87.691 -18.337  1.00 19.06           C  
ATOM   1320  O   SER   173      69.490  88.684 -17.695  1.00 19.00           O  
ATOM   1321  N   GLY   174      70.669  87.772 -19.391  1.00 18.26           N  
ATOM   1322  CA  GLY   174      71.142  89.070 -19.771  1.00 19.46           C  
ATOM   1323  C   GLY   174      72.332  88.936 -20.663  1.00 20.16           C  
ATOM   1324  O   GLY   174      72.764  87.837 -21.012  1.00 19.61           O  
ATOM   1325  N   ASP   175      72.886  90.099 -21.061  1.00 19.67           N  
ATOM   1326  CA  ASP   175      74.036  90.141 -21.913  1.00 18.61           C  
ATOM   1327  CB  ASP   175      73.915  91.188 -23.036  1.00 20.13           C  
ATOM   1328  CG  ASP   175      75.092  91.021 -23.987  1.00 20.87           C  
ATOM   1329  OD1 ASP   175      76.003  90.210 -23.669  1.00 16.90           O  
ATOM   1330  OD2 ASP   175      75.094  91.701 -25.048  1.00 24.96           O  
ATOM   1331  C   ASP   175      75.203  90.529 -21.059  1.00 19.17           C  
ATOM   1332  O   ASP   175      75.288  91.651 -20.566  1.00 19.17           O  
ATOM   1333  N   ILE   176      76.154  89.593 -20.898  1.00 17.87           N  
ATOM   1334  CA  ILE   176      77.336  89.737 -20.094  1.00 18.74           C  
ATOM   1335  CB  ILE   176      78.208  88.514 -20.166  1.00 19.19           C  
ATOM   1336  CG2 ILE   176      79.513  88.829 -19.418  1.00 20.18           C  
ATOM   1337  CG1 ILE   176      77.488  87.266 -19.626  1.00 21.24           C  
ATOM   1338  CD1 ILE   176      77.225  87.298 -18.124  1.00 24.28           C  
ATOM   1339  C   ILE   176      78.148  90.871 -20.638  1.00 17.97           C  
ATOM   1340  O   ILE   176      78.831  91.575 -19.898  1.00 17.96           O  
ATOM   1341  N   LYS   177      78.093  91.061 -21.965  1.00 16.84           N  
ATOM   1342  CA  LYS   177      78.858  92.052 -22.666  1.00 17.76           C  
ATOM   1343  CB  LYS   177      78.496  92.097 -24.160  1.00 19.08           C  
ATOM   1344  CG  LYS   177      79.167  93.230 -24.933  1.00 22.86           C  
ATOM   1345  CD  LYS   177      80.683  93.091 -25.063  1.00  0.00           C  
ATOM   1346  CE  LYS   177      81.318  94.240 -25.848  1.00  0.00           C  
ATOM   1347  NZ  LYS   177      82.783  94.237 -25.662  1.00  0.00           N1+
ATOM   1348  C   LYS   177      78.571  93.404 -22.085  1.00 17.48           C  
ATOM   1349  O   LYS   177      79.434  94.280 -22.097  1.00 18.50           O  
ATOM   1350  N   ASP   178      77.350  93.617 -21.561  1.00 17.30           N  
ATOM   1351  CA  ASP   178      77.003  94.907 -21.033  1.00 17.18           C  
ATOM   1352  CB  ASP   178      75.586  94.974 -20.435  1.00 19.39           C  
ATOM   1353  CG  ASP   178      74.572  94.951 -21.572  1.00  0.00           C  
ATOM   1354  OD1 ASP   178      74.938  94.486 -22.685  1.00  0.00           O  
ATOM   1355  OD2 ASP   178      73.417  95.399 -21.338  1.00  0.00           O  
ATOM   1356  C   ASP   178      77.961  95.264 -19.935  1.00 17.26           C  
ATOM   1357  O   ASP   178      78.290  96.435 -19.758  1.00 16.90           O  
ATOM   1358  N   PHE   179      78.414  94.273 -19.145  1.00 15.92           N  
ATOM   1359  CA  PHE   179      79.335  94.553 -18.081  1.00 15.61           C  
ATOM   1360  CB  PHE   179      79.632  93.329 -17.197  1.00 15.32           C  
ATOM   1361  CG  PHE   179      78.384  93.012 -16.447  1.00 17.35           C  
ATOM   1362  CD1 PHE   179      77.443  92.158 -16.974  1.00 17.30           C  
ATOM   1363  CD2 PHE   179      78.153  93.582 -15.216  1.00 18.01           C  
ATOM   1364  CE1 PHE   179      76.293  91.872 -16.277  1.00 20.19           C  
ATOM   1365  CE2 PHE   179      77.005  93.300 -14.514  1.00 18.65           C  
ATOM   1366  CZ  PHE   179      76.074  92.439 -15.044  1.00 18.54           C  
ATOM   1367  C   PHE   179      80.638  95.036 -18.643  1.00 17.21           C  
ATOM   1368  O   PHE   179      81.236  95.972 -18.114  1.00 15.38           O  
ATOM   1369  N   PHE   180      81.125  94.402 -19.727  1.00 15.55           N  
ATOM   1370  CA  PHE   180      82.380  94.789 -20.312  1.00 17.55           C  
ATOM   1371  CB  PHE   180      82.836  93.895 -21.483  1.00 16.64           C  
ATOM   1372  CG  PHE   180      83.311  92.587 -20.935  1.00 17.44           C  
ATOM   1373  CD1 PHE   180      84.562  92.480 -20.369  1.00 18.55           C  
ATOM   1374  CD2 PHE   180      82.522  91.462 -20.997  1.00 19.62           C  
ATOM   1375  CE1 PHE   180      85.014  91.282 -19.865  1.00 18.82           C  
ATOM   1376  CE2 PHE   180      82.969  90.260 -20.495  1.00 20.05           C  
ATOM   1377  CZ  PHE   180      84.216  90.166 -19.927  1.00 20.01           C  
ATOM   1378  C   PHE   180      82.265  96.189 -20.830  1.00 18.13           C  
ATOM   1379  O   PHE   180      83.198  96.981 -20.709  1.00 18.72           O  
ATOM   1380  N   ASN   181      81.108  96.531 -21.425  1.00 17.23           N  
ATOM   1381  CA  ASN   181      80.911  97.835 -21.989  1.00 19.39           C  
ATOM   1382  CB  ASN   181      79.510  98.004 -22.608  1.00 20.87           C  
ATOM   1383  CG  ASN   181      79.459  99.321 -23.375  1.00  0.00           C  
ATOM   1384  OD1 ASN   181      80.003 100.340 -22.952  1.00  0.00           O  
ATOM   1385  ND2 ASN   181      78.773  99.300 -24.549  1.00  0.00           N  
ATOM   1386  C   ASN   181      81.044  98.851 -20.898  1.00 18.66           C  
ATOM   1387  O   ASN   181      81.665  99.897 -21.081  1.00 17.97           O  
ATOM   1388  N   TYR   182      80.461  98.559 -19.723  1.00 15.93           N  
ATOM   1389  CA  TYR   182      80.490  99.470 -18.619  1.00 16.64           C  
ATOM   1390  CB  TYR   182      79.698  98.914 -17.419  1.00 17.20           C  
ATOM   1391  CG  TYR   182      80.096  99.637 -16.180  1.00 18.07           C  
ATOM   1392  CD1 TYR   182      79.465 100.793 -15.781  1.00 16.74           C  
ATOM   1393  CD2 TYR   182      81.122  99.137 -15.412  1.00 16.63           C  
ATOM   1394  CE1 TYR   182      79.859 101.437 -14.630  1.00 17.88           C  
ATOM   1395  CE2 TYR   182      81.519  99.775 -14.263  1.00 18.07           C  
ATOM   1396  CZ  TYR   182      80.885 100.927 -13.869  1.00 17.06           C  
ATOM   1397  OH  TYR   182      81.291 101.585 -12.688  1.00 18.09           O  
ATOM   1398  C   TYR   182      81.906  99.702 -18.198  1.00 17.49           C  
ATOM   1399  O   TYR   182      82.325 100.842 -18.002  1.00 17.59           O  
ATOM   1400  N   LEU   183      82.690  98.618 -18.078  1.00 15.37           N  
ATOM   1401  CA  LEU   183      84.042  98.704 -17.617  1.00 17.58           C  
ATOM   1402  CB  LEU   183      84.725  97.327 -17.519  1.00 17.12           C  
ATOM   1403  CG  LEU   183      84.128  96.392 -16.449  1.00 19.85           C  
ATOM   1404  CD1 LEU   183      84.868  95.045 -16.416  1.00 19.22           C  
ATOM   1405  CD2 LEU   183      84.092  97.066 -15.067  1.00 21.06           C  
ATOM   1406  C   LEU   183      84.849  99.513 -18.572  1.00 18.19           C  
ATOM   1407  O   LEU   183      85.694 100.306 -18.159  1.00 18.20           O  
ATOM   1408  N   THR   184      84.629  99.323 -19.882  1.00 17.70           N  
ATOM   1409  CA  THR   184      85.452 100.022 -20.815  1.00 19.32           C  
ATOM   1410  CB  THR   184      85.257  99.570 -22.237  1.00 20.40           C  
ATOM   1411  OG1 THR   184      86.317 100.068 -23.038  1.00 19.45           O  
ATOM   1412  CG2 THR   184      83.902 100.056 -22.779  1.00 19.40           C  
ATOM   1413  C   THR   184      85.221 101.501 -20.708  1.00 21.42           C  
ATOM   1414  O   THR   184      86.174 102.275 -20.653  1.00 22.04           O  
ATOM   1415  N   GLN   185      83.950 101.945 -20.684  1.00 21.22           N  
ATOM   1416  CA  GLN   185      83.684 103.354 -20.632  1.00 23.80           C  
ATOM   1417  CB  GLN   185      82.219 103.679 -20.959  1.00 26.56           C  
ATOM   1418  CG  GLN   185      81.231 103.036 -19.986  1.00 32.06           C  
ATOM   1419  CD  GLN   185      79.830 103.451 -20.402  1.00 37.87           C  
ATOM   1420  OE1 GLN   185      79.465 104.622 -20.303  1.00 41.12           O  
ATOM   1421  NE2 GLN   185      79.021 102.470 -20.884  1.00 41.33           N  
ATOM   1422  C   GLN   185      84.001 103.974 -19.297  1.00 22.50           C  
ATOM   1423  O   GLN   185      84.624 105.033 -19.236  1.00 23.25           O  
ATOM   1424  N   ASN   186      83.519 103.370 -18.191  1.00 20.49           N  
ATOM   1425  CA  ASN   186      83.708 103.965 -16.892  1.00 20.86           C  
ATOM   1426  CB  ASN   186      82.619 103.551 -15.894  1.00 21.73           C  
ATOM   1427  CG  ASN   186      81.327 104.183 -16.381  1.00 25.47           C  
ATOM   1428  OD1 ASN   186      80.756 103.753 -17.381  1.00 27.28           O  
ATOM   1429  ND2 ASN   186      80.851 105.232 -15.658  1.00 27.01           N  
ATOM   1430  C   ASN   186      85.035 103.680 -16.246  1.00 19.40           C  
ATOM   1431  O   ASN   186      85.635 104.557 -15.627  1.00 20.18           O  
ATOM   1432  N   GLN   187      85.454 102.402 -16.287  1.00 17.79           N  
ATOM   1433  CA  GLN   187      86.637 101.873 -15.664  1.00 18.26           C  
ATOM   1434  CB  GLN   187      86.491 100.387 -15.311  1.00 18.10           C  
ATOM   1435  CG  GLN   187      85.301 100.158 -14.378  1.00 18.07           C  
ATOM   1436  CD  GLN   187      85.343 101.226 -13.291  1.00 18.86           C  
ATOM   1437  OE1 GLN   187      84.304 101.739 -12.878  1.00 20.15           O  
ATOM   1438  NE2 GLN   187      86.570 101.571 -12.815  1.00 13.60           N  
ATOM   1439  C   GLN   187      87.918 102.083 -16.413  1.00 18.87           C  
ATOM   1440  O   GLN   187      88.984 102.039 -15.807  1.00 21.26           O  
ATOM   1441  N   GLY   188      87.885 102.225 -17.751  1.00 18.56           N  
ATOM   1442  CA  GLY   188      89.120 102.395 -18.467  1.00 20.57           C  
ATOM   1443  C   GLY   188      89.700 101.046 -18.797  1.00 20.76           C  
ATOM   1444  O   GLY   188      90.906 100.917 -18.998  1.00 20.34           O  
ATOM   1445  N   PHE   189      88.844 100.006 -18.859  1.00 19.78           N  
ATOM   1446  CA  PHE   189      89.238  98.655 -19.165  1.00 20.13           C  
ATOM   1447  CB  PHE   189      88.019  97.719 -19.025  1.00 20.03           C  
ATOM   1448  CG  PHE   189      88.346  96.299 -19.331  1.00 20.92           C  
ATOM   1449  CD1 PHE   189      88.239  95.825 -20.618  1.00 22.11           C  
ATOM   1450  CD2 PHE   189      88.729  95.436 -18.331  1.00 21.83           C  
ATOM   1451  CE1 PHE   189      88.525  94.513 -20.909  1.00 22.14           C  
ATOM   1452  CE2 PHE   189      89.018  94.122 -18.615  1.00 21.90           C  
ATOM   1453  CZ  PHE   189      88.915  93.658 -19.906  1.00 21.30           C  
ATOM   1454  C   PHE   189      89.748  98.601 -20.581  1.00 19.41           C  
ATOM   1455  O   PHE   189      89.070  99.078 -21.493  1.00 19.48           O  
ATOM   1456  N   PRO   190      90.943  98.080 -20.810  1.00 20.47           N  
ATOM   1457  CA  PRO   190      91.463  97.974 -22.154  1.00 21.81           C  
ATOM   1458  CD  PRO   190      91.994  98.036 -19.809  1.00 20.85           C  
ATOM   1459  CB  PRO   190      92.977  97.803 -22.015  1.00 22.69           C  
ATOM   1460  CG  PRO   190      93.179  97.384 -20.546  1.00 22.58           C  
ATOM   1461  C   PRO   190      90.807  96.870 -22.923  1.00 23.29           C  
ATOM   1462  O   PRO   190      91.349  95.766 -22.961  1.00 24.18           O  
ATOM   1463  N   ALA   191      89.691  97.165 -23.606  1.00 23.88           N  
ATOM   1464  CA  ALA   191      88.952  96.181 -24.345  1.00 24.35           C  
ATOM   1465  CB  ALA   191      87.592  96.709 -24.830  1.00 22.77           C  
ATOM   1466  C   ALA   191      89.706  95.718 -25.552  1.00 26.61           C  
ATOM   1467  O   ALA   191      89.660  94.544 -25.912  1.00 24.26           O  
ATOM   1468  N   SER   192      90.389  96.650 -26.238  1.00 26.51           N  
ATOM   1469  CA  SER   192      91.057  96.346 -27.473  1.00 28.04           C  
ATOM   1470  CB  SER   192      91.519  97.612 -28.213  1.00 29.23           C  
ATOM   1471  OG  SER   192      92.489  98.299 -27.437  1.00 31.87           O  
ATOM   1472  C   SER   192      92.263  95.482 -27.249  1.00 28.38           C  
ATOM   1473  O   SER   192      92.744  94.839 -28.182  1.00 29.20           O  
ATOM   1474  N   SER   193      92.845  95.542 -26.039  1.00 27.42           N  
ATOM   1475  CA  SER   193      94.027  94.808 -25.672  1.00 28.02           C  
ATOM   1476  CB  SER   193      94.889  95.597 -24.676  1.00 29.60           C  
ATOM   1477  OG  SER   193      96.043  94.847 -24.335  1.00 34.12           O  
ATOM   1478  C   SER   193      93.774  93.457 -25.053  1.00 26.61           C  
ATOM   1479  O   SER   193      94.727  92.693 -24.901  1.00 26.49           O  
ATOM   1480  N   GLN   194      92.530  93.117 -24.645  1.00 24.65           N  
ATOM   1481  CA  GLN   194      92.379  91.903 -23.879  1.00 23.58           C  
ATOM   1482  CB  GLN   194      91.729  92.150 -22.504  1.00 23.60           C  
ATOM   1483  CG  GLN   194      92.545  93.062 -21.584  1.00 22.85           C  
ATOM   1484  CD  GLN   194      93.733  92.272 -21.053  1.00 24.95           C  
ATOM   1485  OE1 GLN   194      94.870  92.740 -21.093  1.00 26.37           O  
ATOM   1486  NE2 GLN   194      93.467  91.044 -20.532  1.00 21.42           N  
ATOM   1487  C   GLN   194      91.520  90.896 -24.591  1.00 22.11           C  
ATOM   1488  O   GLN   194      90.557  91.249 -25.267  1.00 21.23           O  
ATOM   1489  N   HIS   195      91.851  89.594 -24.430  1.00 21.28           N  
ATOM   1490  CA  HIS   195      91.122  88.524 -25.062  1.00 21.31           C  
ATOM   1491  ND1 HIS   195      94.357  88.171 -26.104  1.00  0.00           N  
ATOM   1492  CG  HIS   195      93.115  87.745 -26.514  1.00 26.57           C  
ATOM   1493  CB  HIS   195      92.011  87.372 -25.569  1.00 22.68           C  
ATOM   1494  NE2 HIS   195      94.418  88.086 -28.325  1.00  0.00           N1+
ATOM   1495  CD2 HIS   195      93.167  87.702 -27.875  1.00 27.93           C  
ATOM   1496  CE1 HIS   195      95.098  88.360 -27.226  1.00 30.25           C  
ATOM   1497  C   HIS   195      90.261  87.866 -24.019  1.00 19.39           C  
ATOM   1498  O   HIS   195      90.690  87.690 -22.880  1.00 18.40           O  
ATOM   1499  N   LEU   196      89.025  87.462 -24.395  1.00 19.26           N  
ATOM   1500  CA  LEU   196      88.154  86.770 -23.483  1.00 18.57           C  
ATOM   1501  CB  LEU   196      86.670  86.900 -23.866  1.00 17.38           C  
ATOM   1502  CG  LEU   196      85.713  86.110 -22.954  1.00 16.83           C  
ATOM   1503  CD1 LEU   196      85.746  86.636 -21.510  1.00 15.72           C  
ATOM   1504  CD2 LEU   196      84.294  86.076 -23.542  1.00 17.72           C  
ATOM   1505  C   LEU   196      88.507  85.315 -23.580  1.00 18.23           C  
ATOM   1506  O   LEU   196      88.319  84.687 -24.618  1.00 19.70           O  
ATOM   1507  N   ILE   197      89.174  84.802 -22.532  1.00 18.53           N  
ATOM   1508  CA  ILE   197      89.643  83.450 -22.393  1.00 18.89           C  
ATOM   1509  CB  ILE   197      90.918  83.392 -21.607  1.00 20.03           C  
ATOM   1510  CG2 ILE   197      91.955  84.205 -22.400  1.00 21.47           C  
ATOM   1511  CG1 ILE   197      90.723  83.885 -20.164  1.00 21.84           C  
ATOM   1512  CD1 ILE   197      91.941  83.629 -19.276  1.00 23.13           C  
ATOM   1513  C   ILE   197      88.684  82.431 -21.843  1.00 19.62           C  
ATOM   1514  O   ILE   197      88.754  81.269 -22.236  1.00 18.66           O  
ATOM   1515  N   THR   198      87.838  82.782 -20.846  1.00 18.58           N  
ATOM   1516  CA  THR   198      87.049  81.736 -20.248  1.00 18.91           C  
ATOM   1517  CB  THR   198      87.756  81.061 -19.107  1.00 21.02           C  
ATOM   1518  OG1 THR   198      88.977  80.495 -19.561  1.00  0.00           O  
ATOM   1519  CG2 THR   198      86.847  79.960 -18.539  1.00  0.00           C  
ATOM   1520  C   THR   198      85.773  82.304 -19.701  1.00 17.47           C  
ATOM   1521  O   THR   198      85.705  83.476 -19.336  1.00 16.57           O  
ATOM   1522  N   LEU   199      84.719  81.456 -19.640  1.00 15.71           N  
ATOM   1523  CA  LEU   199      83.438  81.845 -19.118  1.00 15.14           C  
ATOM   1524  CB  LEU   199      82.437  82.166 -20.255  1.00 15.43           C  
ATOM   1525  CG  LEU   199      81.044  82.719 -19.859  1.00 18.41           C  
ATOM   1526  CD1 LEU   199      80.193  82.979 -21.115  1.00 18.89           C  
ATOM   1527  CD2 LEU   199      80.288  81.818 -18.867  1.00 19.44           C  
ATOM   1528  C   LEU   199      82.934  80.670 -18.327  1.00 15.47           C  
ATOM   1529  O   LEU   199      82.800  79.570 -18.864  1.00 14.46           O  
ATOM   1530  N   GLN   200      82.629  80.879 -17.025  1.00 14.46           N  
ATOM   1531  CA  GLN   200      82.181  79.796 -16.190  1.00 14.22           C  
ATOM   1532  CB  GLN   200      83.330  79.172 -15.378  1.00 17.48           C  
ATOM   1533  CG  GLN   200      84.403  78.544 -16.272  1.00 22.18           C  
ATOM   1534  CD  GLN   200      85.570  78.100 -15.401  1.00 24.65           C  
ATOM   1535  OE1 GLN   200      86.122  78.882 -14.629  1.00 26.13           O  
ATOM   1536  NE2 GLN   200      85.956  76.803 -15.523  1.00 27.81           N  
ATOM   1537  C   GLN   200      81.164  80.322 -15.217  1.00 13.24           C  
ATOM   1538  O   GLN   200      81.076  81.526 -14.979  1.00 12.43           O  
ATOM   1539  N   PHE   201      80.337  79.413 -14.655  1.00 12.40           N  
ATOM   1540  CA  PHE   201      79.331  79.777 -13.692  1.00 12.45           C  
ATOM   1541  CB  PHE   201      77.932  79.888 -14.335  1.00 12.99           C  
ATOM   1542  CG  PHE   201      76.879  80.049 -13.289  1.00 12.47           C  
ATOM   1543  CD1 PHE   201      76.517  81.295 -12.832  1.00 11.75           C  
ATOM   1544  CD2 PHE   201      76.245  78.944 -12.768  1.00 13.55           C  
ATOM   1545  CE1 PHE   201      75.538  81.429 -11.873  1.00 13.85           C  
ATOM   1546  CE2 PHE   201      75.265  79.071 -11.810  1.00 13.70           C  
ATOM   1547  CZ  PHE   201      74.911  80.319 -11.358  1.00 12.94           C  
ATOM   1548  C   PHE   201      79.283  78.701 -12.649  1.00 12.16           C  
ATOM   1549  O   PHE   201      79.282  77.514 -12.974  1.00 13.39           O  
ATOM   1550  N   GLY   202      79.219  79.087 -11.356  1.00 12.58           N  
ATOM   1551  CA  GLY   202      79.191  78.080 -10.330  1.00 13.03           C  
ATOM   1552  C   GLY   202      79.139  78.739  -8.986  1.00 13.91           C  
ATOM   1553  O   GLY   202      78.713  79.886  -8.852  1.00 14.12           O  
ATOM   1554  N   THR   203      79.550  77.996  -7.935  1.00 12.22           N  
ATOM   1555  CA  THR   203      79.532  78.536  -6.605  1.00 11.73           C  
ATOM   1556  CB  THR   203      78.508  77.886  -5.724  1.00 12.62           C  
ATOM   1557  OG1 THR   203      78.482  78.512  -4.450  1.00 12.98           O  
ATOM   1558  CG2 THR   203      78.848  76.394  -5.585  1.00 11.51           C  
ATOM   1559  C   THR   203      80.871  78.329  -5.966  1.00 14.42           C  
ATOM   1560  O   THR   203      81.508  77.293  -6.144  1.00 14.42           O  
ATOM   1561  N   GLU   204      81.333  79.337  -5.197  1.00 14.44           N  
ATOM   1562  CA  GLU   204      82.587  79.228  -4.505  1.00 15.11           C  
ATOM   1563  CB  GLU   204      83.398  80.536  -4.512  1.00 17.95           C  
ATOM   1564  CG  GLU   204      83.947  80.912  -5.889  1.00 22.62           C  
ATOM   1565  CD  GLU   204      84.721  82.218  -5.750  1.00 26.67           C  
ATOM   1566  OE1 GLU   204      84.477  82.923  -4.819  1.00 26.41           O  
ATOM   1567  OE2 GLU   204      85.644  82.510  -6.694  1.00 28.91           O  
ATOM   1568  C   GLU   204      82.270  78.923  -3.070  1.00 15.96           C  
ATOM   1569  O   GLU   204      81.677  79.757  -2.389  1.00 14.27           O  
ATOM   1570  N   PRO   205      82.565  77.720  -2.625  1.00 14.57           N  
ATOM   1571  CA  PRO   205      82.346  77.383  -1.233  1.00 16.00           C  
ATOM   1572  CD  PRO   205      82.297  76.585  -3.491  1.00  0.00           C  
ATOM   1573  CB  PRO   205      81.917  75.914  -1.205  1.00 16.65           C  
ATOM   1574  CG  PRO   205      82.362  75.361  -2.569  1.00  0.00           C  
ATOM   1575  C   PRO   205      83.509  77.657  -0.314  1.00 17.39           C  
ATOM   1576  O   PRO   205      84.604  77.170  -0.601  1.00 18.59           O  
ATOM   1577  N   PHE   206      83.325  78.485   0.743  1.00 16.26           N  
ATOM   1578  CA  PHE   206      84.313  78.701   1.770  1.00 17.69           C  
ATOM   1579  CB  PHE   206      84.160  80.097   2.398  1.00 18.16           C  
ATOM   1580  CG  PHE   206      84.341  81.098   1.308  1.00 19.67           C  
ATOM   1581  CD1 PHE   206      83.271  81.452   0.517  1.00 20.32           C  
ATOM   1582  CD2 PHE   206      85.569  81.672   1.061  1.00 20.20           C  
ATOM   1583  CE1 PHE   206      83.417  82.371  -0.495  1.00 21.21           C  
ATOM   1584  CE2 PHE   206      85.722  82.594   0.051  1.00 22.57           C  
ATOM   1585  CZ  PHE   206      84.645  82.943  -0.728  1.00 22.41           C  
ATOM   1586  C   PHE   206      84.221  77.711   2.904  1.00 18.17           C  
ATOM   1587  O   PHE   206      85.141  76.936   3.164  1.00 18.41           O  
ATOM   1588  N   THR   207      83.050  77.692   3.587  1.00 18.34           N  
ATOM   1589  CA  THR   207      82.874  76.890   4.772  1.00 18.89           C  
ATOM   1590  CB  THR   207      83.434  77.566   5.995  1.00 20.52           C  
ATOM   1591  OG1 THR   207      84.801  77.891   5.792  1.00 24.07           O  
ATOM   1592  CG2 THR   207      83.318  76.619   7.195  1.00 20.19           C  
ATOM   1593  C   THR   207      81.396  76.696   4.995  1.00 18.75           C  
ATOM   1594  O   THR   207      80.577  77.441   4.455  1.00 18.37           O  
ATOM   1595  N   GLY   208      81.022  75.702   5.836  1.00 17.48           N  
ATOM   1596  CA  GLY   208      79.635  75.441   6.134  1.00 18.80           C  
ATOM   1597  C   GLY   208      79.202  74.176   5.454  1.00 19.47           C  
ATOM   1598  O   GLY   208      79.972  73.555   4.724  1.00 20.87           O  
ATOM   1599  N   GLY   209      77.949  73.741   5.721  1.00 19.32           N  
ATOM   1600  CA  GLY   209      77.426  72.554   5.103  1.00 20.27           C  
ATOM   1601  C   GLY   209      76.813  71.697   6.168  1.00 21.14           C  
ATOM   1602  O   GLY   209      76.933  71.986   7.356  1.00 22.14           O  
ATOM   1603  N   PRO   210      76.160  70.633   5.768  1.00 21.58           N  
ATOM   1604  CA  PRO   210      76.024  70.285   4.381  1.00 20.49           C  
ATOM   1605  CD  PRO   210      76.009  69.476   6.636  1.00 21.59           C  
ATOM   1606  CB  PRO   210      75.614  68.810   4.344  1.00 21.59           C  
ATOM   1607  CG  PRO   210      75.197  68.484   5.790  1.00 24.41           C  
ATOM   1608  C   PRO   210      75.095  71.204   3.654  1.00 19.21           C  
ATOM   1609  O   PRO   210      74.128  71.679   4.251  1.00 19.38           O  
ATOM   1610  N   ALA   211      75.375  71.464   2.362  1.00 16.74           N  
ATOM   1611  CA  ALA   211      74.541  72.348   1.599  1.00 14.94           C  
ATOM   1612  CB  ALA   211      75.061  73.795   1.549  1.00 15.96           C  
ATOM   1613  C   ALA   211      74.494  71.831   0.195  1.00 15.36           C  
ATOM   1614  O   ALA   211      75.378  71.088  -0.228  1.00 15.38           O  
ATOM   1615  N   THR   212      73.428  72.192  -0.555  1.00 14.42           N  
ATOM   1616  CA  THR   212      73.299  71.742  -1.912  1.00 14.68           C  
ATOM   1617  CB  THR   212      72.132  70.814  -2.109  1.00 17.27           C  
ATOM   1618  OG1 THR   212      72.243  69.701  -1.234  1.00 18.29           O  
ATOM   1619  CG2 THR   212      72.119  70.328  -3.570  1.00 16.40           C  
ATOM   1620  C   THR   212      73.059  72.939  -2.786  1.00 15.50           C  
ATOM   1621  O   THR   212      72.212  73.782  -2.494  1.00 16.10           O  
ATOM   1622  N   PHE   213      73.822  73.035  -3.894  1.00 14.78           N  
ATOM   1623  CA  PHE   213      73.687  74.092  -4.858  1.00 13.13           C  
ATOM   1624  CB  PHE   213      75.051  74.745  -5.169  1.00 12.85           C  
ATOM   1625  CG  PHE   213      74.932  75.777  -6.239  1.00 12.26           C  
ATOM   1626  CD1 PHE   213      74.346  76.997  -5.989  1.00 13.20           C  
ATOM   1627  CD2 PHE   213      75.445  75.531  -7.493  1.00 12.20           C  
ATOM   1628  CE1 PHE   213      74.252  77.947  -6.979  1.00 13.81           C  
ATOM   1629  CE2 PHE   213      75.354  76.477  -8.487  1.00 12.60           C  
ATOM   1630  CZ  PHE   213      74.754  77.686  -8.231  1.00 13.57           C  
ATOM   1631  C   PHE   213      73.162  73.437  -6.097  1.00 14.36           C  
ATOM   1632  O   PHE   213      73.734  72.457  -6.571  1.00 13.77           O  
ATOM   1633  N   THR   214      72.044  73.950  -6.655  1.00 12.77           N  
ATOM   1634  CA  THR   214      71.482  73.290  -7.801  1.00 14.57           C  
ATOM   1635  CB  THR   214      70.126  72.699  -7.532  1.00 16.11           C  
ATOM   1636  OG1 THR   214      70.206  71.756  -6.473  1.00 15.35           O  
ATOM   1637  CG2 THR   214      69.607  72.022  -8.814  1.00 15.97           C  
ATOM   1638  C   THR   214      71.324  74.254  -8.938  1.00 14.77           C  
ATOM   1639  O   THR   214      70.836  75.372  -8.771  1.00 15.05           O  
ATOM   1640  N   VAL   215      71.750  73.824 -10.144  1.00 15.13           N  
ATOM   1641  CA  VAL   215      71.589  74.637 -11.313  1.00 13.86           C  
ATOM   1642  CB  VAL   215      72.842  74.753 -12.129  1.00 14.66           C  
ATOM   1643  CG1 VAL   215      72.526  75.532 -13.416  1.00 17.40           C  
ATOM   1644  CG2 VAL   215      73.926  75.411 -11.260  1.00 15.41           C  
ATOM   1645  C   VAL   215      70.562  73.951 -12.155  1.00 16.16           C  
ATOM   1646  O   VAL   215      70.825  72.915 -12.765  1.00 14.62           O  
ATOM   1647  N   ASP   216      69.352  74.533 -12.207  1.00 17.04           N  
ATOM   1648  CA  ASP   216      68.266  73.953 -12.938  1.00 20.23           C  
ATOM   1649  CB  ASP   216      66.959  74.741 -12.755  1.00 22.11           C  
ATOM   1650  CG  ASP   216      66.494  74.545 -11.317  1.00 28.20           C  
ATOM   1651  OD1 ASP   216      66.590  73.395 -10.812  1.00 27.85           O  
ATOM   1652  OD2 ASP   216      66.044  75.548 -10.701  1.00 35.03           O  
ATOM   1653  C   ASP   216      68.609  73.953 -14.392  1.00 20.59           C  
ATOM   1654  O   ASP   216      68.352  72.977 -15.094  1.00 20.65           O  
ATOM   1655  N   ASN   217      69.182  75.064 -14.894  1.00 20.26           N  
ATOM   1656  CA  ASN   217      69.548  75.107 -16.280  1.00 20.10           C  
ATOM   1657  CB  ASN   217      68.351  75.346 -17.219  1.00 23.25           C  
ATOM   1658  CG  ASN   217      68.811  75.077 -18.645  1.00 25.66           C  
ATOM   1659  OD1 ASN   217      68.510  75.833 -19.567  1.00 29.02           O  
ATOM   1660  ND2 ASN   217      69.561  73.959 -18.837  1.00 27.02           N  
ATOM   1661  C   ASN   217      70.506  76.241 -16.458  1.00 18.84           C  
ATOM   1662  O   ASN   217      70.425  77.245 -15.751  1.00 18.93           O  
ATOM   1663  N   TRP   218      71.465  76.100 -17.397  1.00 15.78           N  
ATOM   1664  CA  TRP   218      72.379  77.180 -17.624  1.00 15.12           C  
ATOM   1665  CB  TRP   218      73.668  77.055 -16.794  1.00 13.81           C  
ATOM   1666  CG  TRP   218      74.589  78.245 -16.883  1.00 14.52           C  
ATOM   1667  CD2 TRP   218      75.830  78.270 -17.607  1.00 13.22           C  
ATOM   1668  CD1 TRP   218      74.457  79.471 -16.300  1.00 13.28           C  
ATOM   1669  NE1 TRP   218      75.531  80.262 -16.620  1.00 14.70           N  
ATOM   1670  CE2 TRP   218      76.386  79.536 -17.420  1.00 14.71           C  
ATOM   1671  CE3 TRP   218      76.457  77.315 -18.357  1.00 13.01           C  
ATOM   1672  CZ2 TRP   218      77.580  79.870 -17.989  1.00 15.10           C  
ATOM   1673  CZ3 TRP   218      77.662  77.658 -18.932  1.00 13.27           C  
ATOM   1674  CH2 TRP   218      78.210  78.911 -18.751  1.00 13.91           C  
ATOM   1675  C   TRP   218      72.747  77.184 -19.076  1.00 14.98           C  
ATOM   1676  O   TRP   218      73.027  76.138 -19.662  1.00 15.60           O  
ATOM   1677  N   THR   219      72.742  78.380 -19.700  1.00 13.55           N  
ATOM   1678  CA  THR   219      73.089  78.498 -21.087  1.00 14.37           C  
ATOM   1679  CB  THR   219      71.904  78.723 -21.981  1.00 13.99           C  
ATOM   1680  OG1 THR   219      71.261  79.943 -21.642  1.00 15.52           O  
ATOM   1681  CG2 THR   219      70.925  77.548 -21.819  1.00 14.03           C  
ATOM   1682  C   THR   219      73.962  79.703 -21.222  1.00 14.85           C  
ATOM   1683  O   THR   219      73.847  80.647 -20.443  1.00 13.27           O  
ATOM   1684  N   ALA   220      74.892  79.691 -22.198  1.00 15.06           N  
ATOM   1685  CA  ALA   220      75.708  80.848 -22.413  1.00 16.33           C  
ATOM   1686  CB  ALA   220      76.791  81.047 -21.338  1.00 17.14           C  
ATOM   1687  C   ALA   220      76.363  80.706 -23.750  1.00 17.02           C  
ATOM   1688  O   ALA   220      76.586  79.594 -24.231  1.00 17.42           O  
ATOM   1689  N   SER   221      76.675  81.850 -24.396  1.00 17.38           N  
ATOM   1690  CA  SER   221      77.317  81.810 -25.678  1.00 21.12           C  
ATOM   1691  CB  SER   221      76.342  81.768 -26.867  1.00 23.16           C  
ATOM   1692  OG  SER   221      75.634  82.995 -26.962  1.00 33.95           O  
ATOM   1693  C   SER   221      78.111  83.067 -25.827  1.00 20.17           C  
ATOM   1694  O   SER   221      77.812  84.086 -25.206  1.00 20.49           O  
ATOM   1695  N   VAL   222      79.173  83.013 -26.654  1.00 21.37           N  
ATOM   1696  CA  VAL   222      79.970  84.177 -26.901  1.00 22.17           C  
ATOM   1697  CB  VAL   222      81.420  83.971 -26.564  1.00 21.06           C  
ATOM   1698  CG1 VAL   222      82.212  85.226 -26.966  1.00 22.42           C  
ATOM   1699  CG2 VAL   222      81.530  83.609 -25.073  1.00 20.25           C  
ATOM   1700  C   VAL   222      79.898  84.435 -28.370  1.00 24.24           C  
ATOM   1701  O   VAL   222      80.334  83.612 -29.174  1.00 23.68           O  
ATOM   1702  N   ASN   223      79.351  85.603 -28.756  1.00 24.97           N  
ATOM   1703  CA  ASN   223      79.236  85.942 -30.144  1.00 29.09           C  
ATOM   1704  CB  ASN   223      77.943  86.706 -30.473  1.00 31.03           C  
ATOM   1705  CG  ASN   223      76.769  85.757 -30.293  1.00 33.82           C  
ATOM   1706  OD1 ASN   223      76.102  85.770 -29.260  1.00 36.11           O  
ATOM   1707  ND2 ASN   223      76.506  84.913 -31.327  1.00 34.88           N  
ATOM   1708  C   ASN   223      80.395  86.879 -30.458  1.00 31.26           C  
ATOM   1709  O   ASN   223      80.843  86.892 -31.635  1.00 34.53           O  
ATOM   1710  OXT ASN   223      80.843  87.599 -29.525  1.00 31.51           O  
TER    1711      ASN   223 
CONECT   28  242
CONECT  242   28
END
